# Supplementary material for: The Expression Levels of MicroRNA-361-5p and Its Target VEGFA Are Inversely Correlated in Human Cutaneous Squamous Cell Carcinoma
Source: PLoS One. 2012 Nov 14;7(11):e49568. doi: 10.1371/journal.pone.0049568 (PMC3498195; doi:10.1371/journal.pone.0049568)
Supplement: Table S1 — MicroRNAs predicted to target VEGFA. A comprehensive list indicating the miRNAs predicted to have recognition elements in the VEGFA 3′-UTR by any of the algorithms used in this study are indicated in the first sheet. For each MRE, the genomic coordinates, the 3′-UTR region as defined in the main text, the relative position to the start site of the 3′-UTR, the particular algorithms and the total number of algorithms predicting the MRE, as well as the total number of algorithms for which target predictions for the corresponding miRNA were available in the accessed information, are indicated. For MREs previously subjected to experimental analysis, the corresponding references are indicated. An analysis of the density of predicted MREs in the whole 3′-UTR as well as the defined 3′-UTR regions is given in the second sheet. (XLSX) [file pone.0049568.s006.xlsx]

## Sheet: RAW
					TargetScan	MICROCOSM	DIANA	miRDB	microRNA.org
miR-1/206	***			miR-1	***				yes
miR-134	*			miR-1192	*
miR-185/882	**	*		miR-134	*			yes
miR-200bc/429	***			miR-185	**,*			yes	yes
miR-203	***			miR-200b	***				yes
miR-29abc	***			miR-200c	***				yes
miR-300	*	*		miR-203	***				yes
miR-329/362-3p	*			miR-206	***			yes	yes
miR-361/361-5p	**			miR-29a	***		yes	yes	yes
miR-383	***			miR-29b	***	yes	yes	yes	yes
miR-410	**			miR-29c	***		yes	yes	yes
miR-452.h	*			miR-300	*,*
miR-494	*			miR-329	*
miR-495/1192	*			miR-361	**
miR-542-5p.h	*			miR-361-5p	**	yes	yes	yes	yes
miR-548a-3p/548ef	*			miR-362-3p	*
miR-548c-3p	*			miR-383	***				yes
miR-548d-3p	*	*		miR-410	**				yes
miR-548p	*	*		miR-429	***				yes
miR-556-3p	*			miR-452	*			yes	yes
miR-569	*			miR-494	*
miR-574-5p	*			miR-495	*
miR-576-3p	*			miR-542-5p	*
miR-576-5p	*			miR-548a-3p	*		yes		yes
miR-578	*			miR-548c-3p	*				yes
miR-590/590-3p	*			miR-548d-3p	*,*			yes	yes
miR-603	*			miR-548e	*				yes
miR-607	*			miR-548f	*				yes
miR-638	*			miR-548p	*,*			yes	yes
miR-655	*			miR-556-3p	*				yes
miR-889	*			miR-569	*				yes
miR-939	*			miR-574-5p	*
miR-943	*			miR-576-3p	*
miR-944	*			miR-576-5p	*			yes	yes
				miR-578	*			yes	yes
				miR-590	*
				miR-590-3p	*
				miR-603	*
				miR-607	*
				miR-638	*
				miR-655	*			yes	yes
				miR-882	**,*
				miR-889	*			yes	yes
				miR-939	*		yes
				miR-943	*	yes
				miR-944	*			yes	yes
				miR-126		yes	yes		yes
				miR-613			yes		yes
				miR-920			yes
				miR-656			yes
				miR-2053				yes
				miR-1975				yes

## Sheet: TEMP
Gene ID	Gene Symbol	Species ID	miRNA	Site type	UTR_start	UTR_end	3pairing_contr	local_AU_contr	position_contr	context_score	context_percentile
7422	VEGFA	9606	hsa-miR-410	1	1152	1158	0.014	-0.009	0.0183	-0.076	8
7422	VEGFA	9606	hsa-miR-576-5p	3	1185	1191	0.007	-0.197	0.044	-0.456	96
7422	VEGFA	9606	hsa-miR-452	2	1196	1202	0.02	-0.19	0.023	-0.308	85
7422	VEGFA	9606	hsa-miR-548d-3p	2	1222	1228	-0.042	-0.085	0.02	-0.268	83
7422	VEGFA	9606	hsa-miR-200b	2	1232	1238	0.005	-0.132	0.019	-0.269	78
7422	VEGFA	9606	hsa-miR-429	2	1232	1238	-0.057	-0.132	0.019	-0.331	89
7422	VEGFA	9606	hsa-miR-200c	2	1232	1238	0.005	-0.132	0.019	-0.269	78
7422	VEGFA	9606	hsa-miR-203	1	1254	1260	-0.017	-0.09	0.0109	-0.195	66
7422	VEGFA	9606	hsa-miR-548p	3	1394	1400	0.005	-0.097	0.008	-0.394	94
7422	VEGFA	9606	hsa-miR-613	2	1444	1450	0.005	0.008	0	-0.148	55
7422	VEGFA	9606	hsa-miR-206	2	1444	1450	0.036	0.008	0	-0.117	41
7422	VEGFA	9606	hsa-miR-1	2	1444	1450	0.036	0.008	0	-0.117	41
7422	VEGFA	9606	hsa-miR-361-5p	3	1552	1558	0.003	-0.169	-0.019	-0.495	98
7422	VEGFA	9606	hsa-miR-578	3	1600	1606	0.007	-0.188	-0.027	-0.518	99
7422	VEGFA	9606	hsa-miR-185	2	1634	1640	-0.026	-0.129	-0.017	-0.333	94
7422	VEGFA	9606	hsa-miR-29c	3	1676	1682	-0.005	-0.171	-0.04	-0.526	99
7422	VEGFA	9606	hsa-miR-29b	3	1676	1682	-0.005	-0.171	-0.04	-0.526	99
7422	VEGFA	9606	hsa-miR-29a	3	1676	1682	-0.005	-0.171	-0.04	-0.526	99
7422	VEGFA	9606	hsa-miR-556-3p	1	1694	1700	0.014	-0.039	-0.0208	-0.145	38
7422	VEGFA	9606	hsa-miR-944	2	1696	1702	0.005	-0.013	-0.023	-0.192	47
7422	VEGFA	9606	hsa-miR-889	3	1713	1719	0.001	-0.081	-0.046	-0.436	96
7422	VEGFA	9606	hsa-miR-569	1	1716	1722	0.014	-0.025	-0.0224	-0.132	38
7422	VEGFA	9606	hsa-miR-548f	2	1743	1749	0.005	-0.001	-0.027	-0.184	55
7422	VEGFA	9606	hsa-miR-548a-3p	2	1743	1749	0.005	-0.001	-0.027	-0.184	54
7422	VEGFA	9606	hsa-miR-548e	2	1743	1749	-0.026	-0.001	-0.027	-0.215	68
7422	VEGFA	9606	hsa-miR-548c-3p	1	1775	1781	-0.028	-0.084	-0.0266	-0.238	77
7422	VEGFA	9606	hsa-miR-655	3	1830	1836	0.005	-0.152	-0.067	-0.524	98
7422	VEGFA	9606	hsa-miR-383	2	1848	1854	-0.026	-0.014	-0.037	-0.238	79

## Sheet: RESULTS SUMMARY
miRNA	Count	microRNA.org	TargetScan	miRDB	DIANA	MICROCOSM
miR-29b	5	**	***	yes	yes	yes
miR-361-5p	5	**	**	yes	yes	yes
miR-29a	4	**	***	yes	yes
miR-29c	4	**	***	yes	yes
miR-126	3	**			yes	yes
miR-185	3	**	**,*	yes
miR-206	3	**	***	yes
miR-452	3	**	*	yes
miR-548a-3p	3	**	*		yes
miR-548d-3p	3	**	*,*	yes
miR-548p	3	**	*,*	yes
miR-576-5p	3	**	*	yes
miR-578	3	**	*	yes
miR-655	3	**	*	yes
miR-889	3	**	*	yes
miR-939	3	*	*		yes
miR-943	3	*	*			yes
miR-944	3	**	*	yes
miR-1	2	**	***
miR-134	2		*	yes
miR-1975	2	*		yes
miR-200b	2	**	***
miR-200c	2	**	***
miR-203	2	**	***
miR-2053	2	*		yes
miR-383	2	**	***
miR-410	2	**	**
miR-429	2	**	***
miR-548c-3p	2	**	*
miR-548e	2	**	*
miR-548f	2	**	*
miR-556-3p	2	**	*
miR-569	2	**	*
miR-576-3p	2	*	*
miR-603	2	*	*
miR-607	2	*	*
miR-613	2	**			yes
miR-638	2	*	*
miR-656	2	*			yes
let-7a*	1	*
let-7b*	1	*
let-7f-1*	1	*
let-7f-2*	1	*
miR-105	1	*
miR-106a*	1	*
miR-10a*	1	*
miR-1192	1		*
miR-1208	1	*
miR-1231	1	*
miR-124*	1	*
miR-126*	1	*
miR-1261	1	*
miR-1265	1	*
miR-1277	1	*
miR-1278	1	*
miR-1279	1	*
miR-1283	1	*
miR-1284	1	*
miR-130a*	1	*
miR-130b*	1	*
miR-138-2*	1	*
miR-148a*	1	*
miR-149*	1	*
miR-150*	1	*
miR-1537	1	*
miR-15b*	1	*
miR-16-1*	1	*
miR-16-2*	1	*
miR-183*	1	*
miR-188-3p	1	*
miR-1911	1	*
miR-192*	1	*
miR-195*	1	*
miR-199a-3p	1	*
miR-199b-3p	1	*
miR-19a*	1	*
miR-19b-1*	1	*
miR-19b-2*	1	*
miR-2052	1	*
miR-21*	1	*
miR-2115*	1	*
miR-2116	1	*
miR-2117	1	*
miR-219-1-3p	1	*
miR-219-2-3p	1	*
miR-222*	1	*
miR-223*	1	*
miR-224*	1	*
miR-2355	1	*
miR-24-1*	1	*
miR-24-2*	1	*
miR-26b*	1	*
miR-297	1	*
miR-29a*	1	*
miR-29b-1*	1	*
miR-300	1		*,*
miR-302a*	1	*
miR-302b*	1	*
miR-302d*	1	*
miR-3065-3p	1	*
miR-3065-5p	1	*
miR-3074	1	*
miR-3118	1	*
miR-3119	1	*
miR-3121	1	*
miR-3129	1	*
miR-3133	1	*
miR-3140	1	*
miR-3143	1	*
miR-3145	1	*
miR-3149	1	*
miR-3150	1	*
miR-3152	1	*
miR-3154	1	*
miR-3160	1	*
miR-3161	1	*
miR-3163	1	*
miR-3171	1	*
miR-3173	1	*
miR-32*	1	*
miR-3201	1	*
miR-323b-3p	1	*
miR-329	1		*
miR-34b	1	*
miR-361	1		**
miR-362-3p	1		*
miR-369-3p	1	*
miR-371-3p	1	*
miR-374a*	1	*
miR-409-3p	1	*
miR-4251	1	*
miR-4261	1	*
miR-4263	1	*
miR-4270	1	*
miR-4282	1	*
miR-4286	1	*
miR-4306	1	*
miR-4307	1	*
miR-452	1	*
miR-466	1	*
miR-494	1		*
miR-495	1		*
miR-505*	1	*
miR-512-3p	1	*
miR-513a-3p	1	*
miR-516a-5p	1	*
miR-520d-5p	1	*
miR-522	1	*
miR-524-5p	1	*
miR-526b*	1	*
miR-542-5p	1		*
miR-548a-3p	1	*
miR-548c-3p	1	*
miR-548d-3p	1	*
miR-548e	1	*
miR-548f	1	*
miR-548g	1	*
miR-548k	1	*
miR-548n	1	*
miR-548p	1	*
miR-548s	1	*
miR-548t	1	*
miR-548x	1	*
miR-551b*	1	*
miR-556-3p	1	*
miR-559	1	*
miR-562	1	*
miR-567	1	*
miR-568	1	*
miR-569	1	*
miR-570	1	*
miR-571	1	*
miR-574-5p	1		*
miR-576-5p	1	*
miR-577	1	*
miR-578	1	*
miR-582-3p	1	*
miR-583	1	*
miR-586	1	*
miR-590	1		*
miR-590-3p	1		*
miR-593*	1	*
miR-624*	1	*
miR-633	1	*
miR-650	1	*
miR-651	1	*
miR-654-3p	1	*
miR-655	1	*
miR-7-1*	1	*
miR-7-2*	1	*
miR-744*	1	*
miR-765	1	*
miR-767-5p	1	*
miR-875-3p	1	*
miR-882	1		**,*
miR-889	1	*
miR-920	1				yes
miR-934	1	*
miR-936	1	*
miR-942	1	*
miR-944	1	*
TOTAL		187	46	17	10	4

## Sheet: DETAILED
MicroRNA name	Genome coordinates	Conserved region	Start putative MRE 3'-UTR position (NM_001025366)	End putative MRE 3'-UTR position (NM_001025366)	MRE predicted by microRNA.org (468)	MRE predicted by TargetScan († = MRE conserved) (176)	MRE predicted by DIANA microT v3.0 (38)	MRE predicted by miRDB (34)	MRE predicted by Microcosm (8)	Count	Experimental evidence
hsa-miR-205	[hg19:6:43752437-43752456:+]	Conserved region 1	138	157	yes	yes†	yes	yes	yes	5 / 5	Ye et al., PLoS ONE, 2008; Wu et al., Cell Research, 2009; Yue et al., Oncol Rep, 2012; Szczyrba et al., Int J Cancer, 2012
hsa-miR-29b	[hg19:6:43754028-43754048:+]	Conserved region 2	1729	1749	yes	yes†	yes	yes	yes	5 / 5	Li et al., Clin Sci (Lond), 2012; Szczyrba et al., Int J Cancer, 2012
hsa-miR-361-5p	[hg19:6:43753903-43753924:+]	Conserved region 2	1604	1625	yes	yes†	yes	yes	yes	5 / 5
hsa-miR-195	[hg19:6:43752563-43752582:+]	Conserved region 1	264	283	yes	yes†	yes		yes	4 / 5
hsa-miR-29a	[hg19:6:43754029-43754048:+]	Conserved region 2	1730	1749	yes	yes†	yes	yes		4 / 5
hsa-miR-29c	[hg19:6:43754029-43754048:+]	Conserved region 2	1730	1749	yes	yes†	yes	yes		4 / 5
hsa-miR-519d	[hg19:6:43752463-43752483:+]	Conserved region 1	164	184	yes	yes†	yes		yes	4 / 5
hsa-miR-1208	[hg19:6:43752728-43752747:+]	Conserved region 1	429	448	yes	yes	n/d	yes	n/d	3 / 3
hsa-miR-1224-5p	[hg19:6:43753335-43753353:+]	Non-conserved region	1036	1054	yes	yes	n/d	yes	n/d	3 / 3
hsa-miR-1236	[hg19:6:43752441-43752461:+]	Conserved region 1	142	162	yes	yes	n/d	yes	n/d	3 / 3
hsa-miR-548p	[hg19:6:43753630-43753651:+]	Conserved region 2	1331	1352	yes	yes	n/d	yes	n/d	3 / 3
hsa-miR-548p	[hg19:6:43753747-43753766:+]	Conserved region 2	1448	1467	yes	yes†	n/d	yes	n/d	3 / 3
hsa-miR-103	[hg19:6:43753099-43753120:+]	Non-conserved region	800	821	yes	yes	yes			3 / 5
hsa-miR-106a	[hg19:6:43752463-43752483:+]	Conserved region 1	164	184	yes	yes†	yes			3 / 5	Hua et al., PLoS ONE, 2006; Ye et al., PLoS ONE, 2008
hsa-miR-106b	[hg19:6:43752465-43752483:+]	Conserved region 1	166	184	yes	yes†	yes			3 / 5	Hua et al., PLoS ONE, 2006; Ye et al., PLoS ONE, 2008
hsa-miR-107	[hg19:6:43753099-43753120:+]	Non-conserved region	800	821	yes	yes	yes			3 / 5
hsa-miR-134	[hg19:6:43753711-43753734:+]	Conserved region 2	1412	1435	yes	yes		yes		3 / 5
hsa-miR-140-5p	[hg19:6:43753352-43753369:+]	Non-conserved region	1053	1070	yes	yes†	yes			3 / 5
hsa-miR-15a	[hg19:6:43752559-43752582:+]	Conserved region 1	260	283	yes	yes†	yes			3 / 5
hsa-miR-15b	[hg19:6:43752561-43752582:+]	Conserved region 1	262	283	yes	yes†	yes			3 / 5
hsa-miR-16	[hg19:6:43752560-43752582:+]	Conserved region 1	261	283	yes	yes†	yes			3 / 5	Karaa et al., RNA, 2009; Chamorro-Jorganes et al., Arterioscler Thromb Vasc Biol, 2011
hsa-miR-185	[hg19:6:43753695-43753716:+]	Conserved region 2	1396	1417	yes	yes		yes		3 / 5
hsa-miR-185	[hg19:6:43753985-43754006:+]	Conserved region 2	1686	1707	yes	yes†		yes		3 / 5
hsa-miR-186	[hg19:6:43752709-43752731:+]	Conserved region 1	410	432	yes	yes†		yes		3 / 5
hsa-miR-206	[hg19:6:43753795-43753816:+]	Conserved region 2	1496	1517	yes	yes†		yes		3 / 5
hsa-miR-20a	[hg19:6:43752463-43752483:+]	Conserved region 1	164	184	yes	yes†	yes			3 / 5	Hua et al., PLoS ONE, 2006; Ye et al., PLoS ONE, 2008
hsa-miR-297	[hg19:6:43752636-43752656:+]	Conserved region 1	337	357	yes	yes			yes	3 / 5	Jafarifar et al., EMBO J, 2011
hsa-miR-299-3p	[hg19:6:43752628-43752649:+]	Conserved region 1	329	350	yes	yes†		yes		3 / 5	Jafarifar et al., EMBO J, 2011
hsa-miR-339-5p	[hg19:6:43752817-43752835:+]	Conserved region 1 / Non-conserved region	518	536	yes	yes		yes		3 / 5
hsa-miR-339-5p	[hg19:6:43753449-43753471:+]	Non-conserved region	1150	1172	yes	yes		yes		3 / 5
hsa-miR-372	[hg19:6:43752457-43752482:+]	Conserved region 1	158	183	yes	yes†	yes			3 / 5	Ye et al., PLoS ONE, 2008
hsa-miR-374a	[hg19:6:43752654-43752677:+]	Conserved region 1	355	378	yes	yes		yes		3 / 5
hsa-miR-374b	[hg19:6:43752656-43752677:+]	Conserved region 1	357	378	yes	yes		yes		3 / 5
hsa-miR-424	[hg19:6:43752561-43752582:+]	Conserved region 1	262	283	yes	yes†	yes			3 / 5	Chamorro-Jorganes et al., Arterioscler Thromb Vasc Biol, 2011
hsa-miR-452	[hg19:6:43753547-43753568:+]	Conserved region 2	1248	1269	yes	yes†		yes		3 / 5
hsa-miR-520a-3p	[hg19:6:43752460-43752482:+]	Conserved region 1	161	183	yes	yes†	yes			3 / 5
hsa-miR-520e	[hg19:6:43752462-43752482:+]	Conserved region 1	163	183	yes	yes†	yes			3 / 5
hsa-miR-548a-3p	[hg19:6:43754095-43754115:+]	Conserved region 2	1796	1816	yes	yes†	yes			3 / 5
hsa-miR-548d-3p	[hg19:6:43753575-43753594:+]	Conserved region 2	1276	1295	yes	yes†		yes		3 / 5
hsa-miR-548d-3p	[hg19:6:43753658-43753682:+]	Conserved region 2	1359	1383	yes	yes		yes		3 / 5
hsa-miR-576-5p	[hg19:6:43753536-43753557:+]	Conserved region 2	1237	1258	yes	yes†		yes		3 / 5
hsa-miR-578	[hg19:6:43753952-43753972:+]	Conserved region 2	1653	1673	yes	yes†		yes		3 / 5
hsa-miR-613	[hg19:6:43753796-43753816:+]	Conserved region 2	1497	1517	yes	yes†	yes			3 / 5
hsa-miR-655	[hg19:6:43754181-43754202:+]	Conserved region 2	1882	1903	yes	yes†		yes		3 / 5
hsa-miR-889	[hg19:6:43754065-43754085:+]	Conserved region 2	1766	1786	yes	yes†		yes		3 / 5
hsa-miR-939	[hg19:6:43753256-43753281:+]	Non-conserved region	957	982	yes	yes	yes			3 / 5
hsa-miR-939	[hg19:6:43753292-43753317:+]	Non-conserved region	993	1018	yes	yes	yes			3 / 5
hsa-miR-939	[hg19:6:43753780-43753804:+]	Conserved region 2	1481	1505	yes	yes	yes			3 / 5
hsa-miR-943	[hg19:6:43753712-43753733:+]	Conserved region 2	1413	1434	yes	yes			yes	3 / 5
hsa-miR-944	[hg19:6:43754047-43754068:+]	Conserved region 2	1748	1769	yes	yes†		yes		3 / 5
hsa-miR-1236	[hg19:6:43752833-43752839:+]+	Non-conserved region	534	540		yes	n/d	yes	n/d	2 / 3
hsa-miR-1274a	[hg19:6:43752820-43752836:+]	Non-conserved region	521	537	yes	yes	n/d		n/d	2 / 3
hsa-miR-1274a	[hg19:6:43753025-43753042:+]	Non-conserved region	726	743	yes	yes	n/d		n/d	2 / 3
hsa-miR-1285	[hg19:6:43753189-43753209:+]	Non-conserved region	890	910	yes	yes	n/d		n/d	2 / 3
hsa-miR-1293	[hg19:6:43752619-43752641:+]	Conserved region 1	320	342	yes	yes	n/d		n/d	2 / 3
hsa-miR-1299	[hg19:6:43752420-43752441:+]	Conserved region 1	121	142	yes	yes	n/d		n/d	2 / 3
hsa-miR-1302	[hg19:6:43752861-43752881:+]	Non-conserved region	562	582	yes	yes	n/d		n/d	2 / 3
hsa-miR-1825	[hg19:6:43752755-43752772:+]	Conserved region 1	456	473	yes	yes†	n/d		n/d	2 / 3
hsa-miR-1975	[hg19:6:43754047-43754074:+]	Conserved region 2	1748	1775	yes		n/d	yes	n/d	2 / 3
hsa-miR-2053	[hg19:6:43752722-43752744:+]	Conserved region 1	423	445	yes		n/d	yes	n/d	2 / 3
hsa-miR-2053	[hg19:6:43754066-43754088:+]	Conserved region 2	1767	1789	yes		n/d	yes	n/d	2 / 3
hsa-miR-302e	[hg19:6:43752466-43752482:+]	Conserved region 1	167	183	yes	yes†	n/d		n/d	2 / 3
hsa-miR-548e	[hg19:6:43752593-43752614:+]	Conserved region 1	294	315	yes	yes	n/d		n/d	2 / 3
hsa-miR-548e	[hg19:6:43754095-43754115:+]	Conserved region 2	1796	1816	yes	yes†	n/d		n/d	2 / 3
hsa-miR-548f	[hg19:6:43752596-43752614:+]	Conserved region 1	297	315	yes	yes	n/d		n/d	2 / 3
hsa-miR-548f	[hg19:6:43754097-43754115:+]	Conserved region 2	1798	1816	yes	yes†	n/d		n/d	2 / 3
hsa-miR-1	[hg19:6:43753795-43753816:+]	Conserved region 2	1496	1517	yes	yes†				2 / 5
hsa-miR-103	[hg19:6:43752559-43752581:+]	Conserved region 1	260	282	yes		yes			2 / 5
hsa-miR-107	[hg19:6:43752559-43752581:+]	Conserved region 1	260	282	yes		yes			2 / 5
hsa-miR-125a-3p	[hg19:6:43753172-43753193:+]	Non-conserved region	873	894	yes	yes				2 / 5
hsa-miR-126	[hg19:6:43753511-43753531:+]	Conserved region 2	1212	1232	yes				yes	2 / 5	Liu et al., Lung Cancer, 2009; Zhu et al., Mol Cell Biochem, 2012; Sasahira et al., Br J Cancer, 2012
hsa-miR-146b-3p	[hg19:6:43753452-43753472:+]	Non-conserved region	1153	1173	yes	yes				2 / 5
hsa-miR-150	[hg19:6:43752783-43752805:+]	Conserved region 1	484	506	yes	yes				2 / 5
hsa-miR-17	[hg19:6:43752463-43752483:+]	Conserved region 1	164	184	yes	yes†				2 / 5	Hua et al., PLoS ONE, 2006; Ye et al., PLoS ONE, 2008; Lei et al., PLoS ONE, 2009
hsa-miR-199a-5p	[hg19:6:43752753-43752772:+]	Conserved region 1	454	473	yes	yes†				2 / 5
hsa-miR-199b-5p	[hg19:6:43752750-43752772:+]	Conserved region 1	451	473	yes	yes†				2 / 5
hsa-miR-200b	[hg19:6:43753583-43753604:+]	Conserved region 2	1284	1305	yes	yes†				2 / 5	McArthur et al., Diabetes, 2011; Choi et al., Mol Cells, 2011
hsa-miR-200c	[hg19:6:43753582-43753604:+]	Conserved region 2	1283	1305	yes	yes†				2 / 5	Panda et al., Reprod Sci, 2012; Chuang et al., Endocr Relat Cancer, 2012
hsa-miR-203	[hg19:6:43753604-43753625:+]	Conserved region 2	1305	1326	yes	yes†				2 / 5
hsa-miR-20b	[hg19:6:43752463-43752483:+]	Conserved region 1	164	184	yes	yes†				2 / 5	Hua et al., PLoS ONE, 2006; Ye et al., PLoS ONE, 2008;
hsa-miR-300	[hg19:6:43753665-43753686:+]	Conserved region 2	1366	1387	yes	yes				2 / 5
hsa-miR-300	[hg19:6:43753852-43753874:+]	Conserved region 2	1553	1575	yes	yes				2 / 5
hsa-miR-302a	[hg19:6:43752460-43752482:+]	Conserved region 1	161	183	yes	yes†				2 / 5
hsa-miR-302b	[hg19:6:43752460-43752482:+]	Conserved region 1	161	183	yes	yes†				2 / 5
hsa-miR-302c	[hg19:6:43752456-43752482:+]	Conserved region 1	157	183	yes	yes†				2 / 5
hsa-miR-329	[hg19:6:43753861-43753882:+]	Conserved region 2	1562	1583	yes	yes				2 / 5
hsa-miR-342-3p	[hg19:6:43753387-43753409:+]	Non-conserved region	1088	1110	yes	yes				2 / 5
hsa-miR-362-3p	[hg19:6:43753861-43753882:+]	Conserved region 2	1562	1583	yes	yes				2 / 5
hsa-miR-369-3p	[hg19:6:43752657-43752676:+]	Conserved region 1	358	377	yes	yes				2 / 5
hsa-miR-373	[hg19:6:43752462-43752482:+]	Conserved region 1	163	183	yes	yes†				2 / 5	Ye et al., PLoS ONE, 2008
hsa-miR-381	[hg19:6:43753665-43753686:+]	Conserved region 2	1366	1387	yes	yes				2 / 5
hsa-miR-381	[hg19:6:43753852-43753874:+]	Conserved region 2	1553	1575	yes	yes				2 / 5
hsa-miR-383	[hg19:6:43754199-43754220:+]	Conserved region 2	1900	1921	yes	yes†				2 / 5
hsa-miR-410	[hg19:6:43752643-43752663:+]	Conserved region 1	344	364	yes	yes				2 / 5
hsa-miR-410	[hg19:6:43752658-43752678:+]	Conserved region 1	359	379	yes	yes				2 / 5
hsa-miR-410	[hg19:6:43752689-43752709:+]	Conserved region 1	390	410	yes	yes				2 / 5
hsa-miR-423-3p	[hg19:6:43752572-43752594:+]	Conserved region 1	273	295	yes	yes				2 / 5
hsa-miR-429	[hg19:6:43753585-43753604:+]	Conserved region 2	1286	1305	yes	yes†				2 / 5
hsa-miR-486-5p	[hg19:6:43753016-43753040:+]	Non-conserved region	717	741	yes	yes				2 / 5
hsa-miR-493	[hg19:6:43753399-43753421:+]	Non-conserved region	1100	1122	yes	yes				2 / 5
hsa-miR-494	[hg19:6:43753681-43753702:+]	Conserved region 2	1382	1403	yes	yes				2 / 5
hsa-miR-495	[hg19:6:43754007-43754028:+]	Conserved region 2	1708	1729	yes	yes				2 / 5
hsa-miR-497	[hg19:6:43752562-43752582:+]	Conserved region 1	263	283	yes	yes†				2 / 5
hsa-miR-503	[hg19:6:43752560-43752582:+]	Conserved region 1	261	283	yes	yes†				2 / 5
hsa-miR-511	[hg19:6:43753005-43753025:+]	Non-conserved region	706	726	yes	yes				2 / 5
hsa-miR-520b	[hg19:6:43752453-43752481:+]$	Conserved region 1	154	182		yes†	yes			2 / 5
hsa-miR-520c-3p	[hg19:6:43752453-43752481:+]$	Conserved region 1	154	182		yes†	yes			2 / 5
hsa-miR-520d-3p	[hg19:6:43752453-43752481:+]$	Conserved region 1	154	182		yes†	yes			2 / 5
hsa-miR-520g	[hg19:6:43752462-43752484:+]	Conserved region 1	163	185	yes	yes†				2 / 5	Ye et al., PLoS ONE, 2008
hsa-miR-520h	[hg19:6:43752464-43752484:+]	Conserved region 1	165	185	yes	yes†				2 / 5	Ye et al., PLoS ONE, 2008
hsa-miR-543	[hg19:6:43752734-43752755:+]	Conserved region 1	435	456	yes	yes†				2 / 5
hsa-miR-548a-3p	[hg19:6:43752594-43752614:+]	Conserved region 1	295	315	yes	yes				2 / 5
hsa-miR-548a-3p	[hg19:6:43752929-43752957:+]$	Non-conserved region	630	658		yes	yes			2 / 5
hsa-miR-548c-3p	[hg19:6:43754125-43754146:+]	Conserved region 2	1826	1847	yes	yes†				2 / 5
hsa-miR-556-3p	[hg19:6:43754044-43754065:+]	Conserved region 2	1745	1766	yes	yes†				2 / 5
hsa-miR-567	[hg19:6:43752629-43752651:+]	Conserved region 1	330	352	yes	yes				2 / 5	Jafarifar et al., EMBO J, 2011
hsa-miR-569	[hg19:6:43752723-43752743:+]	Conserved region 1	424	444	yes	yes				2 / 5
hsa-miR-569	[hg19:6:43754067-43754087:+]	Conserved region 2	1768	1788	yes	yes†				2 / 5
hsa-miR-576-3p	[hg19:6:43753826-43753843:+]	Conserved region 2	1527	1544	yes	yes				2 / 5
hsa-miR-590-3p	[hg19:6:43753674-43753694:+]	Conserved region 2	1375	1395	yes	yes				2 / 5
hsa-miR-603	[hg19:6:43753861-43753882:+]	Conserved region 2	1562	1583	yes	yes				2 / 5
hsa-miR-607	[hg19:6:43753802-43753822:+]	Conserved region 2	1503	1523	yes	yes				2 / 5
hsa-miR-612	[hg19:6:43753187-43753209:+]	Non-conserved region	888	910	yes	yes				2 / 5
hsa-miR-631	[hg19:6:43752988-43753008:+]	Non-conserved region	689	709	yes	yes				2 / 5
hsa-miR-637	[hg19:6:43753362-43753385:+]	Non-conserved region	1063	1086	yes	yes				2 / 5
hsa-miR-638	[hg19:6:43753771-43753794:+]	Conserved region 2	1472	1495	yes	yes				2 / 5
hsa-miR-646	[hg19:6:43752564-43752582:+]	Conserved region 1	265	283	yes	yes†				2 / 5
hsa-miR-656	[hg19:6:43753596-43753616:+]	Conserved region 2	1297	1317	yes		yes			2 / 5
hsa-miR-656	[hg19:6:43754003-43754023:+]	Conserved region 2	1704	1724	yes		yes			2 / 5
hsa-miR-874	[hg19:6:43752927-43752933:+]+	Non-conserved region	628	634		yes		yes		2 / 5
hsa-miR-874	[hg19:6:43753466-43753472:+]+	Non-conserved region	1167	1173		yes		yes		2 / 5
hsa-miR-885-3p	[hg19:6:43752377-43752398:+]	Conserved region 1	78	99	yes	yes				2 / 5
hsa-miR-920	[hg19:6:43753251-43753279:+]$	Non-conserved region	952	980		yes	yes			2 / 5
hsa-miR-93	[hg19:6:43752461-43752483:+]	Conserved region 1	162	184	yes	yes†				2 / 5	Ye et al., PLoS ONE, 2008
hsa-miR-942	[hg19:6:43753220-43753242:+]	Non-conserved region	921	943	yes	yes				2 / 5
hsa-miR-103-2*	[hg19:6:43753240-43753263:+]	Non-conserved region	941	964	yes	n/d	n/d	n/d	n/d	1 / 1
hsa-miR-205*	[hg19:6:43752426-43752451:+]	Conserved region 1	127	152	yes	n/d	n/d	n/d	n/d	1 / 1
hsa-miR-2115*	[hg19:6:43753901-43753923:+]	Conserved region 2	1602	1624	yes	n/d	n/d	n/d	n/d	1 / 1
hsa-miR-2115*	[hg19:6:43754198-43754219:+]	Conserved region 2	1899	1920	yes	n/d	n/d	n/d	n/d	1 / 1
hsa-miR-2116	[hg19:6:43753943-43753962:+]	Conserved region 2	1644	1663	yes	n/d	n/d	n/d	n/d	1 / 1
hsa-miR-2117	[hg19:6:43753964-43753984:+]	Conserved region 2	1665	1685	yes	n/d	n/d	n/d	n/d	1 / 1
hsa-miR-224*	[hg19:6:43754011-43754035:+]	Conserved region 2	1712	1736	yes	n/d	n/d	n/d	n/d	1 / 1
hsa-miR-2355	[hg19:6:43754053-43754075:+]	Conserved region 2	1754	1776	yes	n/d	n/d	n/d	n/d	1 / 1
hsa-miR-3065-3p	[hg19:6:43754027-43754049:+]	Conserved region 2	1728	1750	yes	n/d	n/d	n/d	n/d	1 / 1
hsa-miR-3065-5p	[hg19:6:43754006-43754029:+]	Conserved region 2	1707	1730	yes	n/d	n/d	n/d	n/d	1 / 1
hsa-miR-3074	[hg19:6:43753902-43753925:+]	Conserved region 2	1603	1626	yes	n/d	n/d	n/d	n/d	1 / 1
hsa-miR-3118	[hg19:6:43753710-43753734:+]	Conserved region 2	1411	1435	yes	n/d	n/d	n/d	n/d	1 / 1
hsa-miR-3119	[hg19:6:43754173-43754192:+]	Conserved region 2	1874	1893	yes	n/d	n/d	n/d	n/d	1 / 1
hsa-miR-3120	[hg19:6:43753073-43753093:+]	Non-conserved region	774	794	yes	n/d	n/d	n/d	n/d	1 / 1
hsa-miR-3121	[hg19:6:43752682-43752704:+]	Conserved region 1	383	405	yes	n/d	n/d	n/d	n/d	1 / 1
hsa-miR-3121	[hg19:6:43752712-43752733:+]	Conserved region 1	413	434	yes	n/d	n/d	n/d	n/d	1 / 1
hsa-miR-3121	[hg19:6:43753611-43753632:+]	Conserved region 2	1312	1333	yes	n/d	n/d	n/d	n/d	1 / 1
hsa-miR-3121	[hg19:6:43753650-43753670:+]	Conserved region 2	1351	1371	yes	n/d	n/d	n/d	n/d	1 / 1
hsa-miR-3123	[hg19:6:43752714-43752731:+]	Conserved region 1	415	432	yes	n/d	n/d	n/d	n/d	1 / 1
hsa-miR-3126-5p	[hg19:6:43752525-43752545:+]	Conserved region 1	226	246	yes	n/d	n/d	n/d	n/d	1 / 1
hsa-miR-3129	[hg19:6:43754029-43754052:+]	Conserved region 2	1730	1753	yes	n/d	n/d	n/d	n/d	1 / 1
hsa-miR-3133	[hg19:6:43752710-43752731:+]	Conserved region 1	411	432	yes	n/d	n/d	n/d	n/d	1 / 1
hsa-miR-3133	[hg19:6:43753624-43753647:+]	Conserved region 2	1325	1348	yes	n/d	n/d	n/d	n/d	1 / 1
hsa-miR-3133	[hg19:6:43753929-43753950:+]	Conserved region 2	1630	1651	yes	n/d	n/d	n/d	n/d	1 / 1
hsa-miR-3140	[hg19:6:43754170-43754191:+]	Conserved region 2	1871	1892	yes	n/d	n/d	n/d	n/d	1 / 1
hsa-miR-3143	[hg19:6:43752736-43752756:+]	Conserved region 1	437	457	yes	n/d	n/d	n/d	n/d	1 / 1
hsa-miR-3143	[hg19:6:43753995-43754019:+]	Conserved region 2	1696	1720	yes	n/d	n/d	n/d	n/d	1 / 1
hsa-miR-3145	[hg19:6:43752669-43752697:+]	Conserved region 1	370	398	yes	n/d	n/d	n/d	n/d	1 / 1
hsa-miR-3145	[hg19:6:43752698-43752721:+]	Conserved region 1	399	422	yes	n/d	n/d	n/d	n/d	1 / 1
hsa-miR-3145	[hg19:6:43753517-43753542:+]	Conserved region 2	1218	1243	yes	n/d	n/d	n/d	n/d	1 / 1
hsa-miR-3148	[hg19:6:43752857-43752879:+]	Non-conserved region	558	580	yes	n/d	n/d	n/d	n/d	1 / 1
hsa-miR-3149	[hg19:6:43752635-43752657:+]	Conserved region 1	336	358	yes	n/d	n/d	n/d	n/d	1 / 1
hsa-miR-3149	[hg19:6:43753829-43753851:+]	Conserved region 2	1530	1552	yes	n/d	n/d	n/d	n/d	1 / 1
hsa-miR-3149	[hg19:6:43753973-43753995:+]	Conserved region 2	1674	1696	yes	n/d	n/d	n/d	n/d	1 / 1
hsa-miR-3150	[hg19:6:43753786-43753805:+]	Conserved region 2	1487	1506	yes	n/d	n/d	n/d	n/d	1 / 1
hsa-miR-3152	[hg19:6:43753751-43753771:+]	Conserved region 2	1452	1472	yes	n/d	n/d	n/d	n/d	1 / 1
hsa-miR-3154	[hg19:6:43753527-43753548:+]	Conserved region 2	1228	1249	yes	n/d	n/d	n/d	n/d	1 / 1
hsa-miR-3160	[hg19:6:43753756-43753778:+]	Conserved region 2	1457	1479	yes	n/d	n/d	n/d	n/d	1 / 1
hsa-miR-3161	[hg19:6:43754010-43754032:+]	Conserved region 2	1711	1733	yes	n/d	n/d	n/d	n/d	1 / 1
hsa-miR-3163	[hg19:6:43752548-43752569:+]	Conserved region 1	249	270	yes	n/d	n/d	n/d	n/d	1 / 1
hsa-miR-3163	[hg19:6:43752686-43752707:+]	Conserved region 1	387	408	yes	n/d	n/d	n/d	n/d	1 / 1
hsa-miR-3163	[hg19:6:43753500-43753521:+]	Conserved region 2	1201	1222	yes	n/d	n/d	n/d	n/d	1 / 1
hsa-miR-3163	[hg19:6:43753930-43753952:+]	Conserved region 2	1631	1653	yes	n/d	n/d	n/d	n/d	1 / 1
hsa-miR-3163	[hg19:6:43753998-43754020:+]	Conserved region 2	1699	1721	yes	n/d	n/d	n/d	n/d	1 / 1
hsa-miR-3163	[hg19:6:43754177-43754198:+]	Conserved region 2	1878	1899	yes	n/d	n/d	n/d	n/d	1 / 1
hsa-miR-3169	[hg19:6:43752411-43752432:+]	Conserved region 1	112	133	yes	n/d	n/d	n/d	n/d	1 / 1
hsa-miR-3171	[hg19:6:43752636-43752658:+]	Conserved region 1	337	359	yes	n/d	n/d	n/d	n/d	1 / 1
hsa-miR-3171	[hg19:6:43753817-43753842:+]	Conserved region 2	1518	1543	yes	n/d	n/d	n/d	n/d	1 / 1
hsa-miR-3173	[hg19:6:43753986-43754008:+]	Conserved region 2	1687	1709	yes	n/d	n/d	n/d	n/d	1 / 1
hsa-miR-3179	[hg19:6:43753299-43753320:+]	Non-conserved region	1000	1021	yes	n/d	n/d	n/d	n/d	1 / 1
hsa-miR-3201	[hg19:6:43753527-43753543:+]	Conserved region 2	1228	1244	yes	n/d	n/d	n/d	n/d	1 / 1
hsa-miR-323b-3p	[hg19:6:43754023-43754044:+]	Conserved region 2	1724	1745	yes	n/d	n/d	n/d	n/d	1 / 1
hsa-miR-323b-5p	[hg19:6:43752618-43752640:+]	Conserved region 1	319	341	yes	n/d	n/d	n/d	n/d	1 / 1
hsa-miR-4251	[hg19:6:43753584-43753600:+]	Conserved region 2	1285	1301	yes	n/d	n/d	n/d	n/d	1 / 1
hsa-miR-4261	[hg19:6:43753688-43753703:+]	Conserved region 2	1389	1404	yes	n/d	n/d	n/d	n/d	1 / 1
hsa-miR-4263	[hg19:6:43753540-43753557:+]	Conserved region 2	1241	1258	yes	n/d	n/d	n/d	n/d	1 / 1
hsa-miR-4270	[hg19:6:43753171-43753193:+]	Non-conserved region	872	894	yes	n/d	n/d	n/d	n/d	1 / 1
hsa-miR-4270	[hg19:6:43753700-43753719:+]	Conserved region 2	1401	1420	yes	n/d	n/d	n/d	n/d	1 / 1
hsa-miR-4271	[hg19:6:43753362-43753381:+]	Non-conserved region	1063	1082	yes	n/d	n/d	n/d	n/d	1 / 1
hsa-miR-4274	[hg19:6:43752770-43752787:+]	Conserved region 1	471	488	yes	n/d	n/d	n/d	n/d	1 / 1
hsa-miR-4276	[hg19:6:43752756-43752772:+]	Conserved region 1	457	473	yes	n/d	n/d	n/d	n/d	1 / 1
hsa-miR-4279	[hg19:6:43752450-43752465:+]	Conserved region 1	151	166	yes	n/d	n/d	n/d	n/d	1 / 1
hsa-miR-4279	[hg19:6:43752832-43752847:+]	Non-conserved region	533	548	yes	n/d	n/d	n/d	n/d	1 / 1
hsa-miR-4282	[hg19:6:43754001-43754018:+]	Conserved region 2	1702	1719	yes	n/d	n/d	n/d	n/d	1 / 1
hsa-miR-4286	[hg19:6:43754058-43754074:+]	Conserved region 2	1759	1775	yes	n/d	n/d	n/d	n/d	1 / 1
hsa-miR-4298	[hg19:6:43752860-43752881:+]	Non-conserved region	561	582	yes	n/d	n/d	n/d	n/d	1 / 1
hsa-miR-4299	[hg19:6:43752340-43752356:+]	Conserved region 1	41	57	yes	n/d	n/d	n/d	n/d	1 / 1
hsa-miR-4306	[hg19:6:43753700-43753716:+]	Conserved region 2	1401	1417	yes	n/d	n/d	n/d	n/d	1 / 1
hsa-miR-4306	[hg19:6:43753990-43754006:+]	Conserved region 2	1691	1707	yes	n/d	n/d	n/d	n/d	1 / 1
hsa-miR-4307	[hg19:6:43752703-43752720:+]	Conserved region 1	404	421	yes	n/d	n/d	n/d	n/d	1 / 1
hsa-miR-4307	[hg19:6:43753547-43753567:+]	Conserved region 2	1248	1268	yes	n/d	n/d	n/d	n/d	1 / 1
hsa-miR-4307	[hg19:6:43753946-43753964:+]	Conserved region 2	1647	1665	yes	n/d	n/d	n/d	n/d	1 / 1
hsa-miR-4307	[hg19:6:43754175-43754193:+]	Conserved region 2	1876	1894	yes	n/d	n/d	n/d	n/d	1 / 1
hsa-miR-4311	[hg19:6:43752717-43752733:+]	Conserved region 1	418	434	yes	n/d	n/d	n/d	n/d	1 / 1
hsa-miR-4319	[hg19:6:43752315-43752331:+]	Conserved region 1	16	32	yes	n/d	n/d	n/d	n/d	1 / 1
hsa-miR-466	[hg19:6:43753861-43753883:+]	Conserved region 2	1562	1584	yes	n/d	n/d	n/d	n/d	1 / 1
hsa-miR-466	[hg19:6:43753937-43753957:+]	Conserved region 2	1638	1658	yes	n/d	n/d	n/d	n/d	1 / 1
hsa-miR-548s	[hg19:6:43753845-43753867:+]	Conserved region 2	1546	1568	yes	n/d	n/d	n/d	n/d	1 / 1
hsa-miR-548t	[hg19:6:43753528-43753548:+]	Conserved region 2	1229	1249	yes	n/d	n/d	n/d	n/d	1 / 1
hsa-miR-548u	[hg19:6:43752709-43752731:+]	Conserved region 1	410	432	yes	n/d	n/d	n/d	n/d	1 / 1
hsa-miR-548x	[hg19:6:43753576-43753594:+]	Conserved region 2	1277	1295	yes	n/d	n/d	n/d	n/d	1 / 1
hsa-miR-548x	[hg19:6:43753929-43753949:+]	Conserved region 2	1630	1650	yes	n/d	n/d	n/d	n/d	1 / 1
hsa-miR-548x	[hg19:6:43754096-43754116:+]	Conserved region 2	1797	1817	yes	n/d	n/d	n/d	n/d	1 / 1
hsa-miR-711	[hg19:6:43752468-43752489:+]	Conserved region 1	169	190	yes	n/d	n/d	n/d	n/d	1 / 1
hsa-miR-762	[hg19:6:43752957-43752981:+]	Non-conserved region	658	682	yes	n/d	n/d	n/d	n/d	1 / 1
hsa-let-7a*	[hg19:6:43753668-43753687:+]	Conserved region 2	1369	1388	yes	n/d	n/d	n/d		1 / 2
hsa-let-7a*	[hg19:6:43753865-43753885:+]	Conserved region 2	1566	1586	yes	n/d	n/d	n/d		1 / 2
hsa-let-7a*	[hg19:6:43753889-43753909:+]	Conserved region 2	1590	1610	yes	n/d	n/d	n/d		1 / 2
hsa-let-7a*	[hg19:6:43754181-43754201:+]	Conserved region 2	1882	1902	yes	n/d	n/d	n/d		1 / 2
hsa-let-7b*	[hg19:6:43753667-43753687:+]	Conserved region 2	1368	1388	yes	n/d	n/d	n/d		1 / 2
hsa-let-7b*	[hg19:6:43753864-43753885:+]	Conserved region 2	1565	1586	yes	n/d	n/d	n/d		1 / 2
hsa-let-7b*	[hg19:6:43753888-43753909:+]	Conserved region 2	1589	1610	yes	n/d	n/d	n/d		1 / 2
hsa-let-7b*	[hg19:6:43754180-43754201:+]	Conserved region 2	1881	1902	yes	n/d	n/d	n/d		1 / 2
hsa-let-7f-1*	[hg19:6:43753666-43753687:+]	Conserved region 2	1367	1388	yes	n/d	n/d	n/d		1 / 2
hsa-let-7f-1*	[hg19:6:43753864-43753885:+]	Conserved region 2	1565	1586	yes	n/d	n/d	n/d		1 / 2
hsa-let-7f-1*	[hg19:6:43753888-43753909:+]	Conserved region 2	1589	1610	yes	n/d	n/d	n/d		1 / 2
hsa-let-7f-1*	[hg19:6:43754183-43754201:+]	Conserved region 2	1884	1902	yes	n/d	n/d	n/d		1 / 2
hsa-let-7f-2*	[hg19:6:43753864-43753885:+]	Conserved region 2	1565	1586	yes	n/d	n/d	n/d		1 / 2
hsa-let-7f-2*	[hg19:6:43753888-43753909:+]	Conserved region 2	1589	1610	yes	n/d	n/d	n/d		1 / 2
hsa-let-7i*	[hg19:6:43752449-43752474:+]	Conserved region 1	150	175	yes	n/d	n/d	n/d		1 / 2
hsa-miR-106a*	[hg19:6:43753917-43753938:+]	Conserved region 2	1618	1639	yes	n/d	n/d	n/d		1 / 2
hsa-miR-106b*	[hg19:6:43752728-43752749:+]	Conserved region 1	429	450	yes	n/d	n/d	n/d		1 / 2
hsa-miR-10a*	[hg19:6:43754189-43754210:+]	Conserved region 2	1890	1911	yes	n/d	n/d	n/d		1 / 2
hsa-miR-124*	[hg19:6:43753731-43753751:+]	Conserved region 2	1432	1452	yes	n/d	n/d	n/d		1 / 2
hsa-miR-126*	[hg19:6:43754047-43754067:+]	Conserved region 2	1748	1768	yes	n/d	n/d	n/d		1 / 2
hsa-miR-130a*	[hg19:6:43753895-43753916:+]	Conserved region 2	1596	1617	yes	n/d	n/d	n/d		1 / 2
hsa-miR-130b*	[hg19:6:43753564-43753584:+]	Conserved region 2	1265	1285	yes	n/d	n/d	n/d		1 / 2
hsa-miR-135a*	[hg19:6:43752681-43752702:+]	Conserved region 1	382	403	yes	n/d	n/d	n/d		1 / 2
hsa-miR-136*	[hg19:6:43752359-43752381:+]	Conserved region 1	60	82	yes	n/d	n/d	n/d		1 / 2
hsa-miR-138-2*	[hg19:6:43753909-43753930:+]	Conserved region 2	1610	1631	yes	n/d	n/d	n/d		1 / 2
hsa-miR-138-2*	[hg19:6:43753958-43753979:+]	Conserved region 2	1659	1680	yes	n/d	n/d	n/d		1 / 2
hsa-miR-138-2*	[hg19:6:43754145-43754166:+]	Conserved region 2	1846	1867	yes	n/d	n/d	n/d		1 / 2
hsa-miR-141*	[hg19:6:43752581-43752603:+]	Conserved region 1	282	304	yes	n/d	n/d	n/d		1 / 2
hsa-miR-141*	[hg19:6:43753137-43753157:+]	Non-conserved region	838	858	yes	n/d	n/d	n/d		1 / 2
hsa-miR-148a*	[hg19:6:43754189-43754210:+]	Conserved region 2	1890	1911	yes	n/d	n/d	n/d		1 / 2
hsa-miR-149*	[hg19:6:43753769-43753787:+]	Conserved region 2	1470	1488	yes	n/d	n/d	n/d		1 / 2
hsa-miR-150*	[hg19:6:43753657-43753676:+]	Conserved region 2	1358	1377	yes	n/d	n/d	n/d		1 / 2
hsa-miR-1537	[hg19:6:43753659-43753680:+]	Conserved region 2	1360	1381	yes	n/d	n/d		n/d	1 / 2
hsa-miR-15b*	[hg19:6:43753897-43753919:+]	Conserved region 2	1598	1620	yes	n/d	n/d	n/d		1 / 2
hsa-miR-16-1*	[hg19:6:43754193-43754217:+]	Conserved region 2	1894	1918	yes	n/d	n/d	n/d		1 / 2
hsa-miR-16-2*	[hg19:6:43753595-43753618:+]	Conserved region 2	1296	1319	yes	n/d	n/d	n/d		1 / 2
hsa-miR-16-2*	[hg19:6:43754004-43754025:+]	Conserved region 2	1705	1726	yes	n/d	n/d	n/d		1 / 2
hsa-miR-183*	[hg19:6:43753554-43753575:+]	Conserved region 2	1255	1276	yes	n/d	n/d	n/d		1 / 2
hsa-miR-183*	[hg19:6:43754195-43754216:+]	Conserved region 2	1896	1917	yes	n/d	n/d	n/d		1 / 2
hsa-miR-186*	[hg19:6:43752468-43752486:+]	Conserved region 1	169	187	yes	n/d	n/d	n/d		1 / 2
hsa-miR-186*	[hg19:6:43753077-43753101:+]	Non-conserved region	778	802	yes	n/d	n/d	n/d		1 / 2
hsa-miR-1911	[hg19:6:43753511-43753532:+]	Conserved region 2	1212	1233	yes	n/d	n/d		n/d	1 / 2
hsa-miR-192*	[hg19:6:43753845-43753866:+]	Conserved region 2	1546	1567	yes	n/d	n/d	n/d		1 / 2
hsa-miR-195*	[hg19:6:43753596-43753618:+]	Conserved region 2	1297	1319	yes	n/d	n/d	n/d		1 / 2
hsa-miR-195*	[hg19:6:43754004-43754025:+]	Conserved region 2	1705	1726	yes	n/d	n/d	n/d		1 / 2
hsa-miR-1976	[hg19:6:43752300-43752312:+]	Conserved region 1	1	13	yes	n/d	n/d		n/d	1 / 2
hsa-miR-19a*	[hg19:6:43753946-43753967:+]	Conserved region 2	1647	1668	yes	n/d	n/d	n/d		1 / 2
hsa-miR-19b-1*	[hg19:6:43753947-43753967:+]	Conserved region 2	1648	1668	yes	n/d	n/d	n/d		1 / 2
hsa-miR-19b-2*	[hg19:6:43753948-43753967:+]	Conserved region 2	1649	1668	yes	n/d	n/d	n/d		1 / 2
hsa-miR-2052	[hg19:6:43753548-43753565:+]	Conserved region 2	1249	1266	yes	n/d	n/d		n/d	1 / 2
hsa-miR-2052	[hg19:6:43753942-43753962:+]	Conserved region 2	1643	1663	yes	n/d	n/d		n/d	1 / 2
hsa-miR-21*	[hg19:6:43752743-43752764:+]	Conserved region 1	444	465	yes	n/d	n/d	n/d		1 / 2
hsa-miR-21*	[hg19:6:43754028-43754048:+]	Conserved region 2	1729	1749	yes	n/d	n/d	n/d		1 / 2
hsa-miR-218-1*	[hg19:6:43752323-43752343:+]	Conserved region 1	24	44	yes	n/d	n/d	n/d		1 / 2
hsa-miR-222*	[hg19:6:43754028-43754053:+]	Conserved region 2	1729	1754	yes	n/d	n/d	n/d		1 / 2
hsa-miR-223*	[hg19:6:43754147-43754168:+]	Conserved region 2	1848	1869	yes	n/d	n/d	n/d		1 / 2
hsa-miR-24-1*	[hg19:6:43753568-43753589:+]	Conserved region 2	1269	1290	yes	n/d	n/d	n/d		1 / 2
hsa-miR-24-2*	[hg19:6:43753568-43753589:+]	Conserved region 2	1269	1290	yes	n/d	n/d	n/d		1 / 2
hsa-miR-26b*	[hg19:6:43752407-43752428:+]	Conserved region 1	108	129	yes	n/d	n/d	n/d		1 / 2
hsa-miR-26b*	[hg19:6:43753730-43753751:+]	Conserved region 2	1431	1452	yes	n/d	n/d	n/d		1 / 2
hsa-miR-29a*	[hg19:6:43754144-43754168:+]	Conserved region 2	1845	1869	yes	n/d	n/d	n/d		1 / 2
hsa-miR-29b-1*	[hg19:6:43753545-43753567:+]	Conserved region 2	1246	1268	yes	n/d	n/d	n/d		1 / 2
hsa-miR-29b-2*	[hg19:6:43752368-43752391:+]	Conserved region 1	69	92	yes	n/d	n/d	n/d		1 / 2
hsa-miR-29b-2*	[hg19:6:43753347-43753367:+]	Non-conserved region	1048	1068	yes	n/d	n/d	n/d		1 / 2
hsa-miR-302a*	[hg19:6:43753883-43753905:+]	Conserved region 2	1584	1606	yes	n/d	n/d	n/d		1 / 2
hsa-miR-302b*	[hg19:6:43753561-43753582:+]	Conserved region 2	1262	1283	yes	n/d	n/d	n/d		1 / 2
hsa-miR-302b*	[hg19:6:43754185-43754205:+]	Conserved region 2	1886	1906	yes	n/d	n/d	n/d		1 / 2
hsa-miR-302d*	[hg19:6:43753561-43753582:+]	Conserved region 2	1262	1283	yes	n/d	n/d	n/d		1 / 2
hsa-miR-302d*	[hg19:6:43754183-43754205:+]	Conserved region 2	1884	1906	yes	n/d	n/d	n/d		1 / 2
hsa-miR-32*	[hg19:6:43752720-43752740:+]	Conserved region 1	421	441	yes	n/d	n/d	n/d		1 / 2
hsa-miR-32*	[hg19:6:43753978-43753999:+]	Conserved region 2	1679	1700	yes	n/d	n/d	n/d		1 / 2
hsa-miR-33b*	[hg19:6:43752459-43752481:+]	Conserved region 1	160	182	yes	n/d	n/d	n/d		1 / 2
hsa-miR-363*	[hg19:6:43752624-43752645:+]	Conserved region 1	325	346	yes	n/d	n/d	n/d		1 / 2
hsa-miR-374a*	[hg19:6:43753902-43753925:+]	Conserved region 2	1603	1626	yes	n/d	n/d	n/d		1 / 2
hsa-miR-374b*	[hg19:6:43752563-43752584:+]	Conserved region 1	264	285	yes	n/d	n/d	n/d		1 / 2
hsa-miR-374b*	[hg19:6:43752729-43752751:+]	Conserved region 1	430	452	yes	n/d	n/d	n/d		1 / 2
hsa-miR-505*	[hg19:6:43753783-43753802:+]	Conserved region 2	1484	1503	yes	n/d	n/d	n/d		1 / 2
hsa-miR-526b*	[hg19:6:43752463-43752483:+]	Conserved region 1	164	184	yes	n/d	n/d	n/d		1 / 2
hsa-miR-526b*	[hg19:6:43754175-43754196:+]	Conserved region 2	1876	1897	yes	n/d	n/d	n/d		1 / 2
hsa-miR-551b*	[hg19:6:43753995-43754017:+]	Conserved region 2	1696	1718	yes	n/d	n/d	n/d		1 / 2
hsa-miR-593*	[hg19:6:43754024-43754048:+]	Conserved region 2	1725	1749	yes	n/d	n/d	n/d		1 / 2
hsa-miR-624*	[hg19:6:43753510-43753531:+]	Conserved region 2	1211	1232	yes	n/d	n/d	n/d		1 / 2
hsa-miR-7-1*	[hg19:6:43753859-43753879:+]	Conserved region 2	1560	1580	yes	n/d	n/d	n/d		1 / 2
hsa-miR-7-1*	[hg19:6:43754007-43754028:+]	Conserved region 2	1708	1729	yes	n/d	n/d	n/d		1 / 2
hsa-miR-7-2*	[hg19:6:43753859-43753879:+]	Conserved region 2	1560	1580	yes	n/d	n/d	n/d		1 / 2
hsa-miR-7-2*	[hg19:6:43753922-43753946:+]	Conserved region 2	1623	1647	yes	n/d	n/d	n/d		1 / 2
hsa-miR-7-2*	[hg19:6:43754007-43754028:+]	Conserved region 2	1708	1729	yes	n/d	n/d	n/d		1 / 2
hsa-miR-744*	[hg19:6:43753848-43753869:+]	Conserved region 2	1549	1570	yes	n/d	n/d	n/d		1 / 2
hsa-miR-877*	[hg19:6:43752442-43752462:+]	Conserved region 1	143	163	yes	n/d	n/d	n/d		1 / 2
hsa-miR-877*	[hg19:6:43752821-43752841:+]	Non-conserved region	522	542	yes	n/d	n/d	n/d		1 / 2
hsa-miR-1180	[hg19:6:43752579-43752600:+]	Conserved region 1	280	301	yes		n/d		n/d	1 / 3
hsa-miR-1205	[hg19:6:43752813-43752833:+]	Conserved region 1 / Non-conserved region	514	534	yes		n/d		n/d	1 / 3
hsa-miR-1207-5p	[hg19:6:43752904-43752910:+]*	Non-conserved region	605	611		yes	n/d		n/d	1 / 3
hsa-miR-1208	[hg19:6:43753550-43753569:+]	Conserved region 2	1251	1270	yes		n/d		n/d	1 / 3
hsa-miR-1231	[hg19:6:43753790-43753810:+]	Conserved region 2	1491	1511	yes		n/d		n/d	1 / 3
hsa-miR-1236	[hg19:6:43753233-43753239:+]*	Non-conserved region	934	940		yes	n/d		n/d	1 / 3
hsa-miR-1236	[hg19:6:43753238-43753244:+]*	Non-conserved region	939	945		yes	n/d		n/d	1 / 3
hsa-miR-1246	[hg19:6:43752422-43752440:+]	Conserved region 1	123	141	yes		n/d		n/d	1 / 3
hsa-miR-1249	[hg19:6:43752491-43752497:+]*	Conserved region 1	192	198		yes	n/d		n/d	1 / 3
hsa-miR-1255a	[hg19:6:43753296-43753302:+]*	Non-conserved region	997	1003		yes	n/d		n/d	1 / 3
hsa-miR-1255b	[hg19:6:43753296-43753302:+]*	Non-conserved region	997	1003		yes	n/d		n/d	1 / 3
hsa-miR-1259	[hg19:6:43752690-43752710:+]	Conserved region 1	391	411	yes		n/d		n/d	1 / 3
hsa-miR-1261	[hg19:6:43754043-43754060:+]	Conserved region 2	1744	1761	yes		n/d		n/d	1 / 3
hsa-miR-1265	[hg19:6:43753829-43753850:+]	Conserved region 2	1530	1551	yes		n/d		n/d	1 / 3
hsa-miR-1270	[hg19:6:43752679-43752701:+]	Conserved region 1	380	402	yes		n/d		n/d	1 / 3
hsa-miR-1274b	[hg19:6:43752829-43752835:+]*	Non-conserved region	530	536		yes	n/d		n/d	1 / 3
hsa-miR-1274b	[hg19:6:43753035-43753041:+]*	Non-conserved region	736	742		yes	n/d		n/d	1 / 3
hsa-miR-1277	[hg19:6:43753826-43753847:+]	Conserved region 2	1527	1548	yes		n/d		n/d	1 / 3
hsa-miR-1277	[hg19:6:43753970-43753991:+]	Conserved region 2	1671	1692	yes		n/d		n/d	1 / 3
hsa-miR-1278	[hg19:6:43752728-43752749:+]	Conserved region 1	429	450	yes		n/d		n/d	1 / 3
hsa-miR-1278	[hg19:6:43753583-43753604:+]	Conserved region 2	1284	1305	yes		n/d		n/d	1 / 3
hsa-miR-1278	[hg19:6:43753712-43753735:+]	Conserved region 2	1413	1436	yes		n/d		n/d	1 / 3
hsa-miR-1279	[hg19:6:43752942-43752948:+]*	Non-conserved region	643	649		yes	n/d		n/d	1 / 3
hsa-miR-1279	[hg19:6:43753822-43753838:+]	Conserved region 2	1523	1539	yes		n/d		n/d	1 / 3
hsa-miR-1283	[hg19:6:43753665-43753686:+]	Conserved region 2	1366	1387	yes		n/d		n/d	1 / 3
hsa-miR-1283	[hg19:6:43754182-43754200:+]	Conserved region 2	1883	1901	yes		n/d		n/d	1 / 3
hsa-miR-1284	[hg19:6:43753667-43753688:+]	Conserved region 2	1368	1389	yes		n/d		n/d	1 / 3
hsa-miR-1284	[hg19:6:43753865-43753886:+]	Conserved region 2	1566	1587	yes		n/d		n/d	1 / 3
hsa-miR-1284	[hg19:6:43753888-43753910:+]	Conserved region 2	1589	1611	yes		n/d		n/d	1 / 3
hsa-miR-1285	[hg19:6:43752907-43752913:+]*	Non-conserved region	608	614		yes	n/d		n/d	1 / 3
hsa-miR-1292	[hg19:6:43752811-43752817:+]*	Conserved region 1	512	518		yes	n/d		n/d	1 / 3
hsa-miR-1294	[hg19:6:43753348-43753354:+]*	Non-conserved region	1049	1055		yes	n/d		n/d	1 / 3
hsa-miR-1303	[hg19:6:43752681-43752702:+]	Conserved region 1	382	403	yes		n/d		n/d	1 / 3
hsa-miR-1308	[hg19:6:43753265-43753271:+]*	Non-conserved region	966	972		yes	n/d		n/d	1 / 3
hsa-miR-1321	[hg19:6:43752309-43752326:+]	Conserved region 1	10	27	yes		n/d		n/d	1 / 3
hsa-miR-1323	[hg19:6:43752952-43752958:+]*	Non-conserved region	653	659		yes	n/d		n/d	1 / 3
hsa-miR-513a-3p	[hg19:6:43753539-43753561:+]	Conserved region 2	1240	1262	yes		n/d		n/d	1 / 3
hsa-miR-548e	[hg19:6:43752951-43752957:+]*	Non-conserved region	652	658		yes	n/d		n/d	1 / 3
hsa-miR-548f	[hg19:6:43752951-43752957:+]*	Non-conserved region	652	658		yes	n/d		n/d	1 / 3
hsa-miR-548g	[hg19:6:43753550-43753570:+]	Conserved region 2	1251	1271	yes		n/d		n/d	1 / 3
hsa-miR-548k	[hg19:6:43753513-43753533:+]	Conserved region 2	1214	1234	yes		n/d		n/d	1 / 3
hsa-miR-548l	[hg19:6:43752710-43752731:+]	Conserved region 1	411	432	yes		n/d		n/d	1 / 3
hsa-miR-548n	[hg19:6:43752711-43752732:+]	Conserved region 1	412	433	yes		n/d		n/d	1 / 3
hsa-miR-548n	[hg19:6:43753997-43754018:+]	Conserved region 2	1698	1719	yes		n/d		n/d	1 / 3
hsa-miR-548n	[hg19:6:43754125-43754146:+]	Conserved region 2	1826	1847	yes		n/d		n/d	1 / 3
hsa-miR-548o	[hg19:6:43752952-43752958:+]*	Non-conserved region	653	659		yes	n/d		n/d	1 / 3
hsa-miR-768-3p	[hg19:6:43753486-43753492:+]*	Non-conserved region / Conserved region 2	1187	1193	n/d	yes		n/d		1 / 3
hsa-miR-199b-3p	[hg19:6:43754033-43754052:+]	Conserved region 2	1734	1753	yes				n/d	1 / 4
hsa-miR-101	[hg19:6:43754032-43754053:+]	Conserved region 2	1733	1754	yes					1 / 5
hsa-miR-105	[hg19:6:43754174-43754196:+]	Conserved region 2	1875	1897	yes					1 / 5
hsa-miR-106a	[hg19:6:43754174-43754196:+]	Conserved region 2	1875	1897	yes					1 / 5
hsa-miR-106b	[hg19:6:43754176-43754196:+]	Conserved region 2	1877	1897	yes					1 / 5
hsa-miR-125a-5p	[hg19:6:43752303-43752331:+]	Conserved region 1	4	32	yes					1 / 5
hsa-miR-125b	[hg19:6:43752310-43752331:+]	Conserved region 1	11	32	yes					1 / 5
hsa-miR-127-5p	[hg19:6:43753074-43753080:+]*	Non-conserved region	775	781		yes				1 / 5
hsa-miR-129-5p	[hg19:6:43753942-43753961:+]	Conserved region 2	1643	1662	yes					1 / 5
hsa-miR-136	[hg19:6:43753959-43753981:+]	Conserved region 2	1660	1682	yes					1 / 5
hsa-miR-138	[hg19:6:43753752-43753776:+]	Conserved region 2	1453	1477	yes					1 / 5
hsa-miR-139-5p	[hg19:6:43752627-43752633:+]*	Conserved region 1	328	334		yes				1 / 5
hsa-miR-140-5p	[hg19:6:43753189-43753217:+]$	Non-conserved region	890	918			yes			1 / 5	Ye et al., PLoS ONE, 2008
hsa-miR-141	[hg19:6:43752727-43752749:+]	Conserved region 1	428	450	yes					1 / 5
hsa-miR-141	[hg19:6:43753496-43753517:+]	Conserved region 2	1197	1218	yes					1 / 5
hsa-miR-142-5p	[hg19:6:43752687-43752707:+]	Conserved region 1	388	408	yes					1 / 5
hsa-miR-144	[hg19:6:43753834-43753852:+]	Conserved region 2	1535	1553	yes					1 / 5
hsa-miR-144	[hg19:6:43754034-43754053:+]	Conserved region 2	1735	1754	yes					1 / 5
hsa-miR-146b-3p	[hg19:6:43752927-43752933:+]*	Non-conserved region	628	634		yes				1 / 5
hsa-miR-148a	[hg19:6:43754030-43754052:+]	Conserved region 2	1731	1753	yes					1 / 5
hsa-miR-148b	[hg19:6:43754030-43754052:+]	Conserved region 2	1731	1753	yes					1 / 5
hsa-miR-153	[hg19:6:43754086-43754110:+]	Conserved region 2	1787	1811	yes					1 / 5
hsa-miR-155	[hg19:6:43754173-43754195:+]	Conserved region 2	1874	1896	yes					1 / 5
hsa-miR-17	[hg19:6:43754174-43754196:+]	Conserved region 2	1875	1897	yes					1 / 5
hsa-miR-186	[hg19:6:43753587-43753608:+]	Conserved region 2	1288	1309	yes					1 / 5
hsa-miR-188-3p	[hg19:6:43754054-43754074:+]	Conserved region 2	1755	1775	yes					1 / 5
hsa-miR-190	[hg19:6:43754118-43754139:+]	Conserved region 2	1819	1840	yes					1 / 5
hsa-miR-190b	[hg19:6:43754119-43754139:+]	Conserved region 2	1820	1840	yes					1 / 5
hsa-miR-191	[hg19:6:43754105-43754130:+]	Conserved region 2	1806	1831	yes					1 / 5
hsa-miR-199a-3p	[hg19:6:43754033-43754052:+]	Conserved region 2	1734	1753	yes					1 / 5
hsa-miR-200a	[hg19:6:43753496-43753517:+]	Conserved region 2	1197	1218	yes					1 / 5
hsa-miR-202	[hg19:6:43752680-43752699:+]	Conserved region 1	381	400	yes					1 / 5
hsa-miR-20a	[hg19:6:43754174-43754196:+]	Conserved region 2	1875	1897	yes					1 / 5
hsa-miR-20b	[hg19:6:43754174-43754196:+]	Conserved region 2	1875	1897	yes					1 / 5
hsa-miR-216a	[hg19:6:43753619-43753640:+]	Conserved region 2	1320	1341	yes					1 / 5
hsa-miR-219-1-3p	[hg19:6:43753608-43753629:+]	Conserved region 2	1309	1330	yes					1 / 5
hsa-miR-219-2-3p	[hg19:6:43753794-43753815:+]	Conserved region 2	1495	1516	yes					1 / 5
hsa-miR-23a	[hg19:6:43753896-43753916:+]	Conserved region 2	1597	1617	yes					1 / 5
hsa-miR-23b	[hg19:6:43753896-43753916:+]	Conserved region 2	1597	1617	yes					1 / 5
hsa-miR-24	[hg19:6:43752986-43752992:+]*	Non-conserved region	687	693		yes				1 / 5
hsa-miR-26a	[hg19:6:43753724-43753747:+]	Conserved region 2	1425	1448	yes					1 / 5
hsa-miR-297	[hg19:6:43753828-43753850:+]	Conserved region 2	1529	1551	yes					1 / 5
hsa-miR-297	[hg19:6:43753975-43753994:+]	Conserved region 2	1676	1695	yes					1 / 5
hsa-miR-300	[hg19:6:43754178-43754200:+]	Conserved region 2	1879	1901	yes					1 / 5
hsa-miR-302d	[hg19:6:43752475-43752481:+]*	Conserved region 1	176	182		yes†				1 / 5	Ye et al., PLoS ONE, 2008
hsa-miR-30a	[hg19:6:43753883-43753904:+]	Conserved region 2	1584	1605	yes					1 / 5
hsa-miR-30b	[hg19:6:43753883-43753904:+]	Conserved region 2	1584	1605	yes					1 / 5
hsa-miR-30c	[hg19:6:43753882-43753904:+]	Conserved region 2	1583	1605	yes					1 / 5
hsa-miR-30d	[hg19:6:43753883-43753904:+]	Conserved region 2	1584	1605	yes					1 / 5
hsa-miR-30e	[hg19:6:43753883-43753904:+]	Conserved region 2	1584	1605	yes					1 / 5
hsa-miR-31	[hg19:6:43752558-43752579:+]	Conserved region 1	259	280	yes					1 / 5
hsa-miR-323-3p	[hg19:6:43752733-43752754:+]	Conserved region 1	434	455	yes					1 / 5
hsa-miR-330-3p	[hg19:6:43753092-43753098:+]*	Non-conserved region	793	799		yes				1 / 5	Ye et al., PLoS ONE, 2008
hsa-miR-331-3p	[hg19:6:43753135-43753141:+]*	Non-conserved region	836	842		yes				1 / 5
hsa-miR-339-5p	[hg19:6:43753035-43753041:+]*	Non-conserved region	736	742		yes				1 / 5
hsa-miR-340	[hg19:6:43752641-43752662:+]	Conserved region 1	342	363	yes					1 / 5
hsa-miR-340	[hg19:6:43752687-43752708:+]	Conserved region 1	388	409	yes					1 / 5
hsa-miR-340	[hg19:6:43753934-43753953:+]	Conserved region 2	1635	1654	yes					1 / 5
hsa-miR-34a	[hg19:6:43753142-43753148:+]*	Non-conserved region	843	849		yes				1 / 5
hsa-miR-34b	[hg19:6:43753897-43753918:+]	Conserved region 2	1598	1619	yes					1 / 5
hsa-miR-34c-5p	[hg19:6:43753142-43753148:+]*	Non-conserved region	843	849		yes				1 / 5
hsa-miR-361-5p	[hg19:6:43754199-43754220:+]	Conserved region 2	1900	1921	yes					1 / 5
hsa-miR-369-3p	[hg19:6:43754183-43754203:+]	Conserved region 2	1884	1904	yes					1 / 5
hsa-miR-371-3p	[hg19:6:43753509-43753531:+]	Conserved region 2	1210	1232	yes					1 / 5
hsa-miR-374a	[hg19:6:43753867-43753889:+]	Conserved region 2	1568	1590	yes					1 / 5
hsa-miR-376c	[hg19:6:43752684-43752704:+]	Conserved region 1	385	405	yes					1 / 5
hsa-miR-376c	[hg19:6:43753936-43753956:+]	Conserved region 2	1637	1657	yes					1 / 5
hsa-miR-377	[hg19:6:43753401-43753407:+]*	Non-conserved region	1102	1108		yes†				1 / 5
hsa-miR-377	[hg19:6:43753861-43753882:+]	Conserved region 2	1562	1583	yes					1 / 5
hsa-miR-381	[hg19:6:43754182-43754200:+]	Conserved region 2	1883	1901	yes					1 / 5
hsa-miR-382	[hg19:6:43753849-43753870:+]	Conserved region 2	1550	1571	yes					1 / 5
hsa-miR-383	[hg19:6:43753902-43753924:+]	Conserved region 2	1603	1625	yes					1 / 5
hsa-miR-409-3p	[hg19:6:43753793-43753814:+]	Conserved region 2	1494	1515	yes					1 / 5
hsa-miR-410	[hg19:6:43753517-43753523:+]*	Conserved region 2	1218	1224		yes†				1 / 5
hsa-miR-410	[hg19:6:43753865-43753886:+]	Conserved region 2	1566	1587	yes					1 / 5
hsa-miR-410	[hg19:6:43753931-43753954:+]	Conserved region 2	1632	1655	yes					1 / 5
hsa-miR-424	[hg19:6:43754027-43754048:+]	Conserved region 2	1728	1749	yes					1 / 5
hsa-miR-429	[hg19:6:43753734-43753756:+]	Conserved region 2	1435	1457	yes					1 / 5
hsa-miR-448	[hg19:6:43753936-43753957:+]	Conserved region 2	1637	1658	yes					1 / 5
hsa-miR-449a	[hg19:6:43753142-43753148:+]*	Non-conserved region	843	849		yes				1 / 5
hsa-miR-449a	[hg19:6:43753464-43753486:+]	Non-conserved region	1165	1187	yes					1 / 5
hsa-miR-449b	[hg19:6:43753142-43753148:+]*	Non-conserved region	843	849		yes				1 / 5
hsa-miR-449b	[hg19:6:43753464-43753486:+]	Non-conserved region	1165	1187	yes					1 / 5
hsa-miR-451	[hg19:6:43753548-43753569:+]	Conserved region 2	1249	1270	yes					1 / 5
hsa-miR-452	[hg19:6:43752725-43752746:+]	Conserved region 1	426	447	yes					1 / 5
hsa-miR-483-3p	[hg19:6:43752826-43752849:+]	Non-conserved region	527	550	yes					1 / 5
hsa-miR-484	[hg19:6:43753161-43753167:+]*	Non-conserved region	862	868		yes				1 / 5
hsa-miR-492	[hg19:6:43752518-43752542:+]	Conserved region 1	219	243	yes					1 / 5
hsa-miR-494	[hg19:6:43753882-43753903:+]	Conserved region 2	1583	1604	yes					1 / 5
hsa-miR-499-5p	[hg19:6:43752411-43752434:+]	Conserved region 1	112	135	yes					1 / 5
hsa-miR-504	[hg19:6:43752892-43752898:+]*	Non-conserved region	593	599		yes				1 / 5
hsa-miR-505	[hg19:6:43753395-43753417:+]	Non-conserved region	1096	1118	yes					1 / 5
hsa-miR-508-5p	[hg19:6:43752751-43752776:+]	Conserved region 1	452	477	yes					1 / 5
hsa-miR-512-3p	[hg19:6:43753713-43753735:+]	Conserved region 2	1414	1436	yes					1 / 5
hsa-miR-516a-3p	[hg19:6:43752507-43752513:+]*	Conserved region 1	208	214		yes				1 / 5
hsa-miR-516a-5p	[hg19:6:43754101-43754121:+]	Conserved region 2	1802	1822	yes					1 / 5
hsa-miR-516b	[hg19:6:43752435-43752441:+]*	Conserved region 1	136	142		yes				1 / 5
hsa-miR-519d	[hg19:6:43754175-43754196:+]	Conserved region 2	1876	1897	yes					1 / 5
hsa-miR-520a-5p	[hg19:6:43752528-43752550:+]	Conserved region 1	229	251	yes					1 / 5
hsa-miR-520d-5p	[hg19:6:43754180-43754199:+]	Conserved region 2	1881	1900	yes					1 / 5
hsa-miR-522	[hg19:6:43754011-43754035:+]	Conserved region 2	1712	1736	yes					1 / 5
hsa-miR-524-5p	[hg19:6:43754178-43754199:+]	Conserved region 2	1879	1900	yes					1 / 5
hsa-miR-525-5p	[hg19:6:43752529-43752550:+]	Conserved region 1	230	251	yes					1 / 5
hsa-miR-539	[hg19:6:43752676-43752699:+]	Conserved region 1	377	400	yes					1 / 5
hsa-miR-542-5p	[hg19:6:43753783-43753789:+]*	Conserved region 2	1484	1490		yes				1 / 5
hsa-miR-543	[hg19:6:43752807-43752813:+]*	Conserved region 1	508	514		yes				1 / 5
hsa-miR-545	[hg19:6:43752559-43752580:+]	Conserved region 1	260	281	yes					1 / 5
hsa-miR-545	[hg19:6:43752761-43752785:+]	Conserved region 1	462	486	yes					1 / 5
hsa-miR-548d-3p	[hg19:6:43753929-43753950:+]	Conserved region 2	1630	1651	yes					1 / 5
hsa-miR-550	[hg19:6:43753453-43753459:+]*	Non-conserved region	1154	1160		yes				1 / 5
hsa-miR-559	[hg19:6:43753603-43753623:+]	Conserved region 2	1304	1324	yes					1 / 5
hsa-miR-562	[hg19:6:43754036-43754052:+]	Conserved region 2	1737	1753	yes					1 / 5
hsa-miR-567	[hg19:6:43753827-43753849:+]	Conserved region 2	1528	1550	yes					1 / 5
hsa-miR-567	[hg19:6:43753971-43753993:+]	Conserved region 2	1672	1694	yes					1 / 5
hsa-miR-568	[hg19:6:43752692-43752710:+]	Conserved region 1	393	411	yes					1 / 5
hsa-miR-568	[hg19:6:43753821-43753840:+]	Conserved region 2	1522	1541	yes					1 / 5
hsa-miR-570	[hg19:6:43753929-43753949:+]	Conserved region 2	1630	1650	yes					1 / 5
hsa-miR-570	[hg19:6:43754010-43754031:+]	Conserved region 2	1711	1732	yes					1 / 5
hsa-miR-571	[hg19:6:43753688-43753709:+]	Conserved region 2	1389	1410	yes					1 / 5
hsa-miR-574-5p	[hg19:6:43753767-43753773:+]*	Conserved region 2	1468	1474		yes				1 / 5
hsa-miR-577	[hg19:6:43752689-43752709:+]	Conserved region 1	390	410	yes					1 / 5
hsa-miR-577	[hg19:6:43753933-43753954:+]	Conserved region 2	1634	1655	yes					1 / 5
hsa-miR-577	[hg19:6:43754019-43754039:+]	Conserved region 2	1720	1740	yes					1 / 5
hsa-miR-579	[hg19:6:43752447-43752453:+]*	Conserved region 1	148	154		yes†				1 / 5
hsa-miR-582-3p	[hg19:6:43753548-43753569:+]	Conserved region 2	1249	1270	yes					1 / 5
hsa-miR-583	[hg19:6:43753529-43753549:+]	Conserved region 2	1230	1250	yes					1 / 5
hsa-miR-583	[hg19:6:43753991-43754011:+]	Conserved region 2	1692	1712	yes					1 / 5
hsa-miR-586	[hg19:6:43754170-43754193:+]	Conserved region 2	1871	1894	yes					1 / 5
hsa-miR-590-3p	[hg19:6:43752670-43752690:+]	Conserved region 1	371	391	yes					1 / 5
hsa-miR-590-3p	[hg19:6:43752699-43752719:+]	Conserved region 1	400	420	yes					1 / 5
hsa-miR-590-3p	[hg19:6:43753910-43753929:+]	Conserved region 2	1611	1630	yes					1 / 5
hsa-miR-590-3p	[hg19:6:43754047-43754068:+]	Conserved region 2	1748	1769	yes					1 / 5
hsa-miR-593	[hg19:6:43752460-43752480:+]	Conserved region 1	161	181	yes					1 / 5
hsa-miR-593	[hg19:6:43753240-43753246:+]*	Non-conserved region	941	947		yes				1 / 5
hsa-miR-593	[hg19:6:43753461-43753467:+]*	Non-conserved region	1162	1168		yes				1 / 5
hsa-miR-609	[hg19:6:43752635-43752641:+]*	Conserved region 1	336	342		yes				1 / 5	Jafarifar et al., EMBO J, 2011
hsa-miR-612	[hg19:6:43752907-43752913:+]*	Non-conserved region	608	614		yes				1 / 5
hsa-miR-613	[hg19:6:43752489-43752517:+]$	Conserved region 1	190	218			yes			1 / 5
hsa-miR-619	[hg19:6:43753009-43753035:+]	Non-conserved region	710	736	yes					1 / 5
hsa-miR-620	[hg19:6:43752682-43752701:+]	Conserved region 1	383	402	yes					1 / 5
hsa-miR-629	[hg19:6:43752970-43752976:+]*	Non-conserved region	671	677		yes				1 / 5
hsa-miR-633	[hg19:6:43753611-43753632:+]	Conserved region 2	1312	1333	yes					1 / 5
hsa-miR-633	[hg19:6:43753832-43753855:+]	Conserved region 2	1533	1556	yes					1 / 5
hsa-miR-637	[hg19:6:43753132-43753138:+]*	Non-conserved region	833	839		yes				1 / 5
hsa-miR-641	[hg19:6:43752847-43752869:+]	Non-conserved region	548	570	yes					1 / 5
hsa-miR-650	[hg19:6:43753765-43753786:+]	Conserved region 2	1466	1487	yes					1 / 5
hsa-miR-651	[hg19:6:43754041-43754063:+]	Conserved region 2	1742	1764	yes					1 / 5
hsa-miR-651	[hg19:6:43754158-43754179:+]	Conserved region 2	1859	1880	yes					1 / 5
hsa-miR-652	[hg19:6:43752544-43752564:+]	Conserved region 1	245	265	yes					1 / 5
hsa-miR-653	[hg19:6:43753606-43753628:+]	Conserved region 2	1307	1329	yes					1 / 5
hsa-miR-654-3p	[hg19:6:43753909-43753934:+]	Conserved region 2	1610	1635	yes					1 / 5
hsa-miR-654-3p	[hg19:6:43754151-43754172:+]	Conserved region 2	1852	1873	yes					1 / 5
hsa-miR-655	[hg19:6:43753856-43753876:+]	Conserved region 2	1557	1577	yes					1 / 5
hsa-miR-656	[hg19:6:43753521-43753541:+]	Conserved region 2	1222	1242	yes					1 / 5
hsa-miR-656	[hg19:6:43753839-43753860:+]	Conserved region 2	1540	1561	yes					1 / 5
hsa-miR-656	[hg19:6:43753869-43753890:+]	Conserved region 2	1570	1591	yes					1 / 5
hsa-miR-765	[hg19:6:43753419-43753425:+]*	Non-conserved region	1120	1126		yes				1 / 5
hsa-miR-765	[hg19:6:43753691-43753716:+]	Conserved region 2	1392	1417	yes					1 / 5
hsa-miR-767-5p	[hg19:6:43754025-43754047:+]	Conserved region 2	1726	1748	yes					1 / 5
hsa-miR-875-3p	[hg19:6:43753580-43753600:+]	Conserved region 2	1281	1301	yes					1 / 5
hsa-miR-876-5p	[hg19:6:43754145-43754166:+]	Conserved region 2	1846	1867	yes					1 / 5
hsa-miR-889	[hg19:6:43752655-43752675:+]	Conserved region 1	356	376	yes					1 / 5
hsa-miR-889	[hg19:6:43753736-43753757:+]	Conserved region 2	1437	1458	yes					1 / 5
hsa-miR-920	[hg19:6:43753251-43753279:+]$	Non-conserved region	952	980			yes			1 / 5
hsa-miR-920	[hg19:6:43753251-43753279:+]$	Conserved region 2	952	980			yes			1 / 5
hsa-miR-922	[hg19:6:43752556-43752580:+]	Conserved region 1	257	281	yes					1 / 5
hsa-miR-93	[hg19:6:43754174-43754196:+]	Conserved region 2	1875	1897	yes					1 / 5
hsa-miR-934	[hg19:6:43752629-43752635:+]*	Conserved region 1	330	336		yes				1 / 5
hsa-miR-934	[hg19:6:43753909-43753932:+]	Conserved region 2	1610	1633	yes					1 / 5
hsa-miR-936	[hg19:6:43754031-43754052:+]	Conserved region 2	1732	1753	yes					1 / 5
hsa-miR-942	[hg19:6:43753963-43753984:+]	Conserved region 2	1664	1685	yes					1 / 5
hsa-miR-943	[hg19:6:43753550-43753570:+]	Conserved region 2	1251	1271	yes					1 / 5
hsa-miR-15b	[hg19:6:43753069-43753094:+]%	Non-conserved region	770	795						0 / 5	Hua et al., PLoS ONE, 2006
hsa-miR-140-5p	[hg19:6:43752373-43752392:+]‡	Conserved region 1	74	93						0 / 5	Ye et al., PLoS ONE, 2008
hsa-miR-147	[hg19:6:43753093-43753116:+]‡	Non-conserved region	794	817						0 / 5	Ye et al., PLoS ONE, 2008
hsa-miR-15a	[hg19:6:43753077-43753094:+]‡	Non-conserved region	778	795						0 / 5	Ye et al., PLoS ONE, 2008
hsa-miR-107	[hg19:6:43753070-43753093:+]%	Non-conserved region	771	794						0 / 5	Hua et al., PLoS ONE, 2006
hsa-miR-16	[hg19:6:43753092-43753121:+]‡	Non-conserved region	793	822						0 / 5	Hua et al., PLoS ONE, 2006; Ye et al., PLoS ONE, 2008
hsa-miR-17	[hg19:6:43753075-43753098:+]‡	Non-conserved region	776	799						0 / 5	Hua et al., PLoS ONE, 2006; Ye et al., PLoS ONE, 2008
hsa-miR-205	[hg19:6:43753023-43753048:+]‡	Non-conserved region	724	749						0 / 5	Ye et al., PLoS ONE, 2008
hsa-miR-20b	[hg19:6:43753076-43753098:+]‡	Non-conserved region	777	799						0 / 5	Hua et al., PLoS ONE, 2006; Ye et al., PLoS ONE, 2008
hsa-miR-34a	[hg19:6:43752371-43752398:+]‡	Conserved region 1	72	99						0 / 5	Ye et al., PLoS ONE, 2008
hsa-miR-34b	[hg19:6:43752377-43752399:+]‡	Conserved region 1	78	100						0 / 5	Ye et al., PLoS ONE, 2008
hsa-miR-372	[hg19:6:43753120-43753147:+]‡	Non-conserved region	821	848						0 / 5	Ye et al., PLoS ONE, 2008
hsa-miR-373	[hg19:6:43753124-43753147:+]‡	Non-conserved region	825	848						0 / 5	Ye et al., PLoS ONE, 2008
hsa-miR-378	[hg19:6:43753141-43753163:+]‡	Non-conserved region	842	864						0 / 5	Ye et al., PLoS ONE, 2008
hsa-miR-520g	[hg19:6:43753073-43753099:+]‡	Non-conserved region	774	800						0 / 5	Ye et al., PLoS ONE, 2008
hsa-miR-520h	[hg19:6:43753075-43753099:+]‡	Non-conserved region	776	800						0 / 5	Ye et al., PLoS ONE, 2008
+ = genome coordinates from miRDB predictions
$ = genome coordinates from DIANA predictions
* = genome coordinates from TargetScan predictions
% = genome coordinates from Hua et al., PLoS ONE, 2006
‡ = genome coordinates from Ye et al., PLoS ONE, 2008
all other genome coordinatesa from microRNA.org predictions

## Sheet: SUMMARY
Region	Length (nt)	MREs	Density (MREs/nt)
MREs conserved region 1	519	150	0.289017
MREs non-conserved region	673	95	0.141159
MREs conserved region 2	733	297	0.405184
Whole 3'-UTR (NM_001025366)	1925	545	0.283117
