# Supplementary material for: The Expression Levels of MicroRNA-361-5p and Its Target VEGFA Are Inversely Correlated in Human Cutaneous Squamous Cell Carcinoma
Source: PLoS One. 2012 Nov 14;7(11):e49568. doi: 10.1371/journal.pone.0049568 (PMC3498195; doi:10.1371/journal.pone.0049568)
Supplement: Table S2 — Predicted miR-361-5p targets. Target predictions were obtained from the following web services: microRNA.org [54], TargetScan [55], DIANA-microT [56], miRDB [57], and MicroCosm [58]. Results were pooled and converted to uniform gene identifiers using the DAVID web service [98]. For each gene, the particular algorithms and the total number of algorithms predicting it are indicated. Genes acting in the VEGF pathway according to KEGG [100] are shown. (XLSX) [file pone.0049568.s007.xlsx]

## Sheet: Predicted miR-361-5p targets
Gene symbol	Gene name	Entrez ID	Predicted by microRNA.org (2757)	Predicted by TargetScan (120)	Predicted by DIANA microT v3.0 (77)	Predicted by miRDB (323)	Predicted by Microcosm (658)	Predicted by x out of 5 algorithms (8)	VEGF pathway at KEGG (17)
BCORL1	BCL6 co-repressor-like 1	63035	yes	yes	yes	yes	yes	5
POLR3G	polymerase (RNA) III (DNA directed) polypeptide G (32kD)	10622	yes	yes	yes	yes	yes	5
RANBP17	RAN binding protein 17	64901	yes	yes	yes	yes	yes	5
RRAGB	Ras-related GTP binding B	10325	yes	yes	yes	yes	yes	5
VEGFA	vascular endothelial growth factor A	7422	yes	yes	yes	yes	yes	5	yes
ARGLU1	arginine and glutamate rich 1	55082	yes	yes		yes	yes	4
ARMC8	armadillo repeat containing 8	25852	yes	yes	yes	yes		4
ATPAF1	ATP synthase mitochondrial F1 complex assembly factor 1	64756	yes	yes		yes	yes	4
C18ORF34	chromosome 18 open reading frame 34	374864	yes	yes		yes	yes	4
C9ORF150	chromosome 9 open reading frame 150	286343	yes	yes		yes	yes	4
CAMK2D	calcium/calmodulin-dependent protein kinase II delta	817	yes	yes	yes	yes		4
CPOX	coproporphyrinogen oxidase	1371	yes	yes		yes	yes	4
CSMD1	CUB and Sushi multiple domains 1	64478	yes	yes		yes	yes	4
CSTF1	cleavage stimulation factor, 3' pre-RNA, subunit 1, 50kDa	1477	yes	yes		yes	yes	4
DCTN6	dynactin 6	10671	yes		yes	yes	yes	4
ELOVL7	ELOVL family member 7, elongation of long chain fatty acids (yeast)	79993	yes	yes	yes	yes		4
FAM122C	family with sequence similarity 122C	159091	yes		yes	yes	yes	4
GLRB	glycine receptor, beta	2743	yes	yes		yes	yes	4
GNB4	guanine nucleotide binding protein (G protein), beta polypeptide 4	59345	yes		yes	yes	yes	4
GOLGA4	golgi autoantigen, golgin subfamily a, 4	2803	yes		yes	yes	yes	4
MAP2	microtubule-associated protein 2	4133	yes	yes	yes	yes		4
MTRR	5-methyltetrahydrofolate-homocysteine methyltransferase reductase	4552	yes	yes	yes	yes		4
NFE2	nuclear factor (erythroid-derived 2), 45kDa	4778	yes	yes	yes		yes	4
OGN	osteoglycin	4969	yes	yes	yes	yes		4
PRICKLE2	prickle homolog 2 (Drosophila)	166336	yes	yes	yes	yes		4
RBM16	RNA binding motif protein 16	22828	yes	yes	yes	yes		4
SEC31A	SEC31 homolog A (S. cerevisiae)	22872	yes		yes	yes	yes	4
SH3BGRL2	SH3 domain binding glutamic acid-rich protein like 2	83699	yes	yes	yes	yes		4
TFAP2B	transcription factor AP-2 beta (activating enhancer binding protein 2 beta)	7021	yes	yes	yes	yes		4
TSR1	TSR1, 20S rRNA accumulation, homolog (S. cerevisiae)	55720	yes		yes	yes	yes	4
WNT7A	wingless-type MMTV integration site family, member 7A	7476	yes	yes		yes	yes	4
ABCA10	ATP-binding cassette, sub-family A (ABC1), member 10	10349	yes			yes	yes	3
ABHD3	abhydrolase domain containing 3	171586	yes			yes	yes	3
ACADSB	acyl-Coenzyme A dehydrogenase, short/branched chain	36	yes		yes	yes		3
ADAMTS5	ADAM metallopeptidase with thrombospondin type 1 motif, 5	11096	yes		yes	yes		3
ADCY2	adenylate cyclase 2 (brain)	108	yes	yes		yes		3
ANKRD49	ankyrin repeat domain 49	54851	yes			yes	yes	3
ARCN1	archain 1	372	yes	yes		yes		3
BCAS1	breast carcinoma amplified sequence 1	8537	yes			yes	yes	3
BMPR2	bone morphogenetic protein receptor, type II (serine/threonine kinase)	659	yes	yes	yes			3
C17ORF39	chromosome 17 open reading frame 39	79018	yes	yes		yes		3
C1ORF77	chromosome 1 open reading frame 77	26097	yes		yes		yes	3
C2ORF78	chromosome 2 open reading frame 78	388960	yes			yes	yes	3
C3ORF17	chromosome 3 open reading frame 17	25871	yes		yes	yes		3
C5ORF51	chromosome 5 open reading frame 51	285636	yes		yes	yes		3
C6ORF58	chromosome 6 open reading frame 58	352999	yes			yes	yes	3
C7ORF23	chromosome 7 open reading frame 23	79161	yes			yes	yes	3
CAPN6	calpain 6	827	yes	yes		yes		3
CBLN1	cerebellin 1 precursor	869	yes			yes	yes	3
CCDC58	coiled-coil domain containing 58	131076	yes			yes	yes	3
CCNYL1	cyclin Y-like 1	151195	yes			yes	yes	3
CCT4	chaperonin containing TCP1, subunit 4 (delta)	10575	yes			yes	yes	3
CD177	CD177 molecule	57126	yes	yes		yes		3
CKS1B	CDC28 protein kinase regulatory subunit 1B	1163	yes			yes	yes	3
CLDN22	claudin 22	53842	yes	yes		yes		3
CMTM4	CKLF-like MARVEL transmembrane domain containing 4	146223	yes			yes	yes	3
COQ2	coenzyme Q2 homolog, prenyltransferase (yeast)	27235	yes			yes	yes	3
COX7A2	cytochrome c oxidase subunit VIIa polypeptide 2 (liver)	1347	yes			yes	yes	3
CRY1	cryptochrome 1 (photolyase-like)	1407	yes			yes	yes	3
CYHR1	cysteine/histidine-rich 1	50626	yes			yes	yes	3
DDX3X	DEAD (Asp-Glu-Ala-Asp) box polypeptide 3, X-linked	1654	yes	yes		yes		3
DEXI	dexamethasone-induced transcript	28955	yes			yes	yes	3
DPP10	dipeptidyl-peptidase 10	57628	yes	yes	yes			3
DYNC1LI2	dynein, cytoplasmic 1, light intermediate chain 2	1783	yes		yes	yes		3
EHF	ets homologous factor	26298	yes	yes		yes		3
EIF3A	eukaryotic translation initiation factor 3, subunit A	8661	yes			yes	yes	3
ELL3	elongation factor RNA polymerase II-like 3	80237	yes			yes	yes	3
ELMOD1	ELMO/CED-12 domain containing 1	55531	yes			yes	yes	3
ERG	v-ets erythroblastosis virus E26 oncogene homolog (avian)	2078	yes	yes		yes		3
FYTTD1	forty-two-three domain containing 1	84248	yes			yes	yes	3
G6PC2	glucose-6-phosphatase, catalytic, 2	57818	yes			yes	yes	3
GOT1	glutamic-oxaloacetic transaminase 1, soluble (aspartate aminotransferase 1)	2805	yes			yes	yes	3
GPR155	G protein-coupled receptor 155	151556	yes	yes		yes		3
GPRIN3	GPRIN family member 3	285513	yes		yes	yes		3
GTPBP10	GTP-binding protein 10 (putative)	85865	yes		yes	yes		3
HACE1	HECT domain and ankyrin repeat containing, E3 ubiquitin protein ligase 1	57531	yes			yes	yes	3
HBS1L	HBS1-like (S. cerevisiae)	10767	yes	yes		yes		3
HMMR	hyaluronan-mediated motility receptor (RHAMM)	3161	yes			yes	yes	3
INTS8	integrator complex subunit 8	55656	yes			yes	yes	3
IQCH	IQ motif containing H	64799	yes			yes	yes	3
KIAA1524	KIAA1524	57650	yes			yes	yes	3
LAD1	ladinin 1	3898	yes	yes			yes	3
MCPH1	microcephalin 1	79648	yes			yes	yes	3
MECP2	methyl CpG binding protein 2 (Rett syndrome)	4204	yes	yes	yes			3
MET	met proto-oncogene (hepatocyte growth factor receptor)	4233	yes		yes	yes		3
MRPL19	mitochondrial ribosomal protein L19	9801	yes		yes	yes		3
MTUS1	mitochondrial tumor suppressor 1	57509	yes	yes	yes			3
MTX2	metaxin 2	10651	yes			yes	yes	3
NAALAD2	N-acetylated alpha-linked acidic dipeptidase 2	10003	yes			yes	yes	3
NEBL	nebulette	10529	yes	yes	yes			3
NPVF	neuropeptide VF precursor	64111	yes			yes	yes	3
PARP11	poly (ADP-ribose) polymerase family, member 11	57097	yes	yes		yes		3
PCDH11X	protocadherin 11 X-linked	27328	yes			yes	yes	3
PDE4B	phosphodiesterase 4B, cAMP-specific (phosphodiesterase E4 dunce homolog, Drosophila)	5142	yes	yes	yes			3
PF4	platelet factor 4	5196	yes			yes	yes	3
PGBD1	piggyBac transposable element derived 1	84547	yes			yes	yes	3
PIGA	phosphatidylinositol glycan anchor biosynthesis, class A	5277	yes	yes			yes	3
PRKCB	protein kinase C, beta	5579	yes			yes	yes	3	yes
PRPF38A	PRP38 pre-mRNA processing factor 38 (yeast) domain containing A	84950	yes			yes	yes	3
RAB28	RAB28, member RAS oncogene family	9364	yes			yes	yes	3
RAB3GAP1	RAB3 GTPase activating protein subunit 1 (catalytic)	22930	yes	yes		yes		3
RAC1	ras-related C3 botulinum toxin substrate 1 (rho family, small GTP binding protein Rac1)	5879	yes		yes	yes		3	yes
RCHY1	ring finger and CHY zinc finger domain containing 1	25898	yes	yes		yes		3
RDH11	retinol dehydrogenase 11 (all-trans/9-cis/11-cis)	51109	yes		yes	yes		3
RPGR	retinitis pigmentosa GTPase regulator	6103	yes			yes	yes	3
SERP1	stress-associated endoplasmic reticulum protein 1	27230	yes		yes	yes		3
SLC10A1	solute carrier family 10 (sodium/bile acid cotransporter family), member 1	6554	yes			yes	yes	3
SLC1A3	solute carrier family 1 (glial high affinity glutamate transporter), member 3	6507	yes	yes		yes		3
SLC22A10	solute carrier family 22, member 10	387775	yes			yes	yes	3
SMG1	SMG1 homolog, phosphatidylinositol 3-kinase-related kinase (C. elegans)	23049	yes		yes	yes		3
SNCAIP	synuclein, alpha interacting protein	9627	yes		yes		yes	3
SP1	Sp1 transcription factor	6667	yes	yes		yes		3
STEAP2	six transmembrane epithelial antigen of the prostate 2	261729	yes		yes	yes		3
STX7	syntaxin 7	8417	yes			yes	yes	3
TAF5L	TAF5-like RNA polymerase II, p300/CBP-associated factor (PCAF)-associated factor, 65kDa	27097	yes		yes	yes		3
TC2N	tandem C2 domains, nuclear	123036	yes			yes	yes	3
TFPI	tissue factor pathway inhibitor (lipoprotein-associated coagulation inhibitor)	7035	yes			yes	yes	3
TPD52L3	tumor protein D52-like 3	89882	yes			yes	yes	3
TRPC5	transient receptor potential cation channel, subfamily C, member 5	7224	yes		yes	yes		3
TSC1	tuberous sclerosis 1	7248	yes	yes	yes			3
TYW3	tRNA-yW synthesizing protein 3 homolog (S. cerevisiae)	127253	yes	yes	yes			3
UBE2K	ubiquitin-conjugating enzyme E2K (UBC1 homolog, yeast)	3093	yes	yes		yes		3
VBP1	von Hippel-Lindau binding protein 1	7411	yes			yes	yes	3
WNT3	wingless-type MMTV integration site family, member 3	7473	yes		yes		yes	3
XRCC4	X-ray repair complementing defective repair in Chinese hamster cells 4	7518	yes			yes	yes	3
YTHDF1	YTH domain family, member 1	54915	yes			yes	yes	3
ZBTB40	zinc finger and BTB domain containing 40	9923	yes	yes		yes		3
ZDHHC13	zinc finger, DHHC-type containing 13	54503	yes			yes	yes	3
ZFAND1	zinc finger, AN1-type domain 1	79752	yes	yes		yes		3
ZNF148	zinc finger protein 148	7707	yes	yes		yes		3
ZNF238	zinc finger protein 238	10472	yes	yes		yes		3
ZNF804A	zinc finger protein 804A	91752	yes			yes	yes	3
AAK1	AP2 associated kinase 1	22848		yes		yes		2
ABHD2	abhydrolase domain containing 2	11057		yes			yes	2
ABL1	c-abl oncogene 1, receptor tyrosine kinase	25	yes			yes		2
ACTG1	actin, gamma 1	71	yes				yes	2
ADC	arginine decarboxylase	113451	yes				yes	2
ADD3	adducin 3 (gamma)	120	yes			yes		2
ADHFE1	alcohol dehydrogenase, iron containing, 1	137872	yes				yes	2
AEBP2	AE binding protein 2	121536	yes			yes		2
AFF4	AF4/FMR2 family, member 4	27125	yes		yes			2
AGBL5	ATP/GTP binding protein-like 5	60509	yes				yes	2
AGPS	alkylglycerone phosphate synthase	8540	yes			yes		2
AHCYL2	adenosylhomocysteinase-like 2	23382	yes			yes		2
AICDA	activation-induced cytidine deaminase	57379	yes			yes		2
AK3	adenylate kinase 3	50808	yes			yes		2
AK5	adenylate kinase 5	26289	yes			yes		2
AKAP5	A kinase (PRKA) anchor protein 5	9495	yes			yes		2
AKNAD1	chromosome 1 open reading frame 62	254268	yes				yes	2
ALDH6A1	aldehyde dehydrogenase 6 family, member A1	4329	yes				yes	2
ALS2CR8	amyotrophic lateral sclerosis 2 (juvenile) chromosome region, candidate 8	79800	yes				yes	2
ANKLE2	ankyrin repeat and LEM domain containing 2	23141	yes			yes		2
ANKRD33	ankyrin repeat domain 33	341405	yes				yes	2
ANKRD46	ankyrin repeat domain 46	157567	yes			yes		2
ANKRD57	ankyrin repeat domain 57	65124	yes			yes		2
ANO6	anoctamin 6	196527	yes			yes		2
AP1S3	adaptor-related protein complex 1, sigma 3 subunit	130340	yes				yes	2
APOL6	apolipoprotein L, 6	80830			yes	yes		2
ARF4	ADP-ribosylation factor 4	378	yes				yes	2
ARPC5L	actin related protein 2/3 complex, subunit 5-like	81873	yes				yes	2
ARRDC3	arrestin domain containing 3	57561	yes			yes		2
ART1	ADP-ribosyltransferase 1	417	yes				yes	2
ASCC3	activating signal cointegrator 1 complex subunit 3	10973	yes	yes				2
ASTN1	astrotactin 1	460	yes				yes	2
ATAD1	ATPase family, AAA domain containing 1	84896	yes			yes		2
ATP13A3	ATPase type 13A3	79572	yes				yes	2
ATP1B4	ATPase, (Na+)/K+ transporting, beta 4 polypeptide	23439	yes			yes		2
ATP6V0A2	ATPase, H+ transporting, lysosomal V0 subunit a2	23545	yes			yes		2
ATP6V1E1	ATPase, H+ transporting, lysosomal 31kDa, V1 subunit E1	529	yes				yes	2
ATP6V1E2	ATPase, H+ transporting, lysosomal 31kDa, V1 subunit E2	90423	yes				yes	2
B9D1	B9 protein domain 1	27077	yes				yes	2
BCCIP	BRCA2 and CDKN1A interacting protein	56647	yes				yes	2
BCDIN3D	BCDIN3 domain containing	144233	yes				yes	2
BDNF	brain-derived neurotrophic factor	627	yes	yes				2
BHMT	betaine-homocysteine methyltransferase	635	yes			yes		2
BLMH	bleomycin hydrolase	642	yes				yes	2
BMP2K	BMP2 inducible kinase	55589	yes				yes	2
BOLL	bol, boule-like (Drosophila)	66037	yes				yes	2
BRCC3	BRCA1/BRCA2-containing complex, subunit 3	79184	yes			yes		2
BRIP1	BRCA1 interacting protein C-terminal helicase 1	83990	yes				yes	2
C10ORF122	chromosome 10 open reading frame 122	387718	yes				yes	2
C10ORF72	chromosome 10 open reading frame 72	196740	yes			yes		2
C10ORF84	chromosome 10 open reading frame 84	63877	yes				yes	2
C11ORF41	chromosome 11 open reading frame 41	25758	yes	yes				2
C13ORF23	chromosome 13 open reading frame 23	80209	yes			yes		2
C13ORF31	chromosome 13 open reading frame 31	144811	yes				yes	2
C16ORF46	chromosome 16 open reading frame 46	123775	yes				yes	2
C17ORF78	chromosome 17 open reading frame 78	284099	yes				yes	2
C19ORF55	chromosome 19 open reading frame 55	148137	yes			yes		2
C1ORF65	chromosome 1 open reading frame 65	164127	yes				yes	2
C1ORF94	chromosome 1 open reading frame 94	84970	yes				yes	2
C20ORF112	chromosome 20 open reading frame 112	140688	yes				yes	2
C20ORF194	chromosome 20 open reading frame 194	25943	yes				yes	2
C22ORF25	chromosome 22 open reading frame 25	128989	yes				yes	2
C2ORF3	chromosome 2 open reading frame 3	6936	yes	yes				2
C2ORF67	chromosome 2 open reading frame 67	151050	yes	yes				2
C3ORF18	chromosome 3 open reading frame 18	51161	yes				yes	2
C3ORF24	chromosome 3 open reading frame 24	115795	yes				yes	2
C3ORF37	chromosome 3 open reading frame 37	56941	yes				yes	2
C3ORF55	chromosome 3 open reading frame 55	152078	yes			yes		2
C3ORF59	chromosome 3 open reading frame 59	151963	yes			yes		2
C5ORF22	chromosome 5 open reading frame 22	55322	yes			yes		2
C5ORF33	chromosome 5 open reading frame 33	133686	yes				yes	2
C6ORF153	chromosome 6 open reading frame 153	88745	yes				yes	2
C7ORF53	chromosome 7 open reading frame 53	286006	yes			yes		2
C8ORF76	chromosome 8 open reading frame 76	84933	yes				yes	2
CAB39L	calcium binding protein 39-like	81617	yes			yes		2
CACNG1	calcium channel, voltage-dependent, gamma subunit 1	786	yes				yes	2
CALCRL	calcitonin receptor-like	10203	yes	yes				2
CALHM2	calcium homeostasis modulator 2	51063	yes				yes	2
CARD8	caspase recruitment domain family, member 8	22900	yes		yes			2
CBLB	Cas-Br-M (murine) ecotropic retroviral transforming sequence b	868	yes				yes	2
CC2D2B	coiled-coil and C2 domain containing 2B	387707	yes				yes	2
CCDC152	coiled-coil domain containing 152	100129792	yes			yes		2
CCDC59	coiled-coil domain containing 59	29080	yes			yes		2
CCDC90B	coiled-coil domain containing 90B	60492	yes				yes	2
CCDC91	coiled-coil domain containing 91	55297	yes			yes		2
CCNDBP1	cyclin D-type binding-protein 1	23582	yes				yes	2
CDADC1	cytidine and dCMP deaminase domain containing 1	81602	yes				yes	2
CDC123	cell division cycle 123 homolog (S. cerevisiae)	8872	yes				yes	2
CDC14A	CDC14 cell division cycle 14 homolog A (S. cerevisiae)	8556	yes			yes		2
CDHR3	hypothetical protein FLJ23834	222256	yes				yes	2
CDK7	cyclin-dependent kinase 7	1022	yes				yes	2
CENPC1	centromere protein C 1	1060	yes				yes	2
CEP78	centrosomal protein 78kDa	84131	yes				yes	2
CFHR3	complement factor H-related 3	10878	yes				yes	2
CFHR4	complement factor H-related 4	10877	yes				yes	2
CHIC2	cysteine-rich hydrophobic domain 2	26511	yes				yes	2
CLDN8	claudin 8	9073	yes	yes				2
CLEC1A	C-type lectin domain family 1, member A	51267	yes				yes	2
CLEC2D	C-type lectin domain family 2, member D	29121	yes				yes	2
CLEC3A	C-type lectin domain family 3, member A	10143	yes				yes	2
CLIC2	chloride intracellular channel 2	1193	yes			yes		2
CLPX	ClpX caseinolytic peptidase X homolog (E. coli)	10845	yes				yes	2
CMTM8	CKLF-like MARVEL transmembrane domain containing 8	152189	yes				yes	2
CNGB3	cyclic nucleotide gated channel beta 3	54714	yes	yes				2
CNOT8	CCR4-NOT transcription complex, subunit 8	9337	yes			yes		2
CNTN3	contactin 3 (plasmacytoma associated)	5067	yes				yes	2
COCH	coagulation factor C homolog, cochlin (Limulus polyphemus)	1690	yes				yes	2
COL14A1	collagen, type XIV, alpha 1	7373	yes				yes	2
COL4A4	collagen, type IV, alpha 4	1286	yes			yes		2
COMMD8	COMM domain containing 8	54951	yes			yes		2
CPT1A	carnitine palmitoyltransferase 1A (liver)	1374	yes				yes	2
CR1	complement component (3b/4b) receptor 1 (Knops blood group)	1378	yes		yes			2
CRB1	crumbs homolog 1 (Drosophila)	23418	yes		yes			2
CRBN	cereblon	51185	yes				yes	2
CREBBP	CREB binding protein	1387	yes	yes				2
CREG1	cellular repressor of E1A-stimulated genes 1	8804	yes			yes		2
CRISPLD1	cysteine-rich secretory protein LCCL domain containing 1	83690	yes			yes		2
CSTA	cystatin A (stefin A)	1475	yes				yes	2
CTNND1	catenin (cadherin-associated protein), delta 1	1500	yes	yes				2
CTNND2	catenin (cadherin-associated protein), delta 2 (neural plakophilin-related arm-repeat protein)	1501	yes	yes				2
CTPS2	CTP synthase II	56474	yes				yes	2
CYB5D1	cytochrome b5 domain containing 1	124637	yes			yes		2
CYP2U1	cytochrome P450, family 2, subfamily U, polypeptide 1	113612	yes				yes	2
CYP3A4	cytochrome P450, family 3, subfamily A, polypeptide 4	1576	yes				yes	2
CYP3A7	cytochrome P450, family 3, subfamily A, polypeptide 7	1551	yes				yes	2
CYP7B1	cytochrome P450, family 7, subfamily B, polypeptide 1	9420	yes				yes	2
CYYR1	cysteine/tyrosine-rich 1	116159	yes			yes		2
DDX20	DEAD (Asp-Glu-Ala-Asp) box polypeptide 20	11218	yes				yes	2
DDX52	DEAD (Asp-Glu-Ala-Asp) box polypeptide 52	11056	yes	yes				2
DEM1	defects in morphology 1 homolog (S. cerevisiae)	64789	yes				yes	2
DPY19L4	dpy-19-like 4 (C. elegans)	286148	yes			yes		2
DSEL	dermatan sulfate epimerase-like	92126	yes			yes		2
DUS4L	dihydrouridine synthase 4-like (S. cerevisiae)	11062	yes				yes	2
DUSP6	dual specificity phosphatase 6	1848	yes			yes		2
EDIL3	EGF-like repeats and discoidin I-like domains 3	10085	yes			yes		2
EFHA2	EF-hand domain family, member A2	286097	yes			yes		2
EFHC2	EF-hand domain (C-terminal) containing 2	80258	yes			yes		2
EIF1AX	eukaryotic translation initiation factor 1A, X-linked	1964	yes			yes		2
EIF5B	eukaryotic translation initiation factor 5B	9669	yes			yes		2
ENDOD1	endonuclease domain containing 1	23052	yes			yes		2
ENPP4	ectonucleotide pyrophosphatase/phosphodiesterase 4 (putative function)	22875	yes			yes		2
EPB41	erythrocyte membrane protein band 4.1 (elliptocytosis 1, RH-linked)	2035	yes	yes				2
EPS8L3	EPS8-like 3	79574	yes				yes	2
ERC2	ELKS/RAB6-interacting/CAST family member 2	26059	yes			yes		2
ERI2	exoribonuclease 2	112479	yes				yes	2
ERMN	ermin, ERM-like protein	57471	yes			yes		2
EXO1	exonuclease 1	9156	yes				yes	2
EYS	eyes shut homolog (Drosophila)	346007	yes				yes	2
FADS2	fatty acid desaturase 2	9415	yes				yes	2
FAM13C	family with sequence similarity 13, member C	220965	yes				yes	2
FAM162B	family with sequence similarity 162, member B	221303	yes				yes	2
FAM188A	chromosome 10 open reading frame 97	80013	yes				yes	2
FAM26D	family with sequence similarity 26, member D	221301	yes				yes	2
FAM36A	family with sequence similarity 36, member A	116228	yes			yes		2
FAM63B	family with sequence similarity 63, member B	54629	yes			yes		2
FAM96A	family with sequence similarity 96, member A	84191	yes				yes	2
FAS	Fas (TNF receptor superfamily, member 6)	355	yes			yes		2
FGF1	fibroblast growth factor 1 (acidic)	2246	yes			yes		2
FGF5	fibroblast growth factor 5	2250	yes			yes		2
FKBP14	FK506 binding protein 14, 22 kDa	55033	yes				yes	2
FKBP15	FK506 binding protein 15, 133kDa	23307	yes			yes		2
FKBP4	FK506 binding protein 4, 59kDa	2288	yes				yes	2
FKBP9L	FK506 binding protein 9-like	360132	yes				yes	2
FLRT2	fibronectin leucine rich transmembrane protein 2	23768	yes			yes		2
FMO5	flavin containing monooxygenase 5	2330	yes				yes	2
FNBP1	formin binding protein 1	23048	yes				yes	2
FOLR1	folate receptor 1 (adult)	2348	yes				yes	2
FOXM1	forkhead box M1	2305	yes	yes				2
FOXN2	forkhead box N2	3344	yes			yes		2
FRYL	FRY-like	285527	yes			yes		2
FUCA1	fucosidase, alpha-L- 1, tissue	2517	yes				yes	2
FUNDC2	FUN14 domain containing 2	65991	yes			yes		2
FUT5	fucosyltransferase 5 (alpha (1,3) fucosyltransferase)	2527	yes				yes	2
FUT9	fucosyltransferase 9 (alpha (1,3) fucosyltransferase)	10690		yes		yes		2
FZD3	frizzled homolog 3 (Drosophila)	7976	yes			yes		2
GAN	gigaxonin	8139	yes			yes		2
GAPT	GRB2-binding adaptor protein, transmembrane	202309	yes				yes	2
GARNL3	GTPase activating Rap/RanGAP domain-like 3	84253	yes				yes	2
GBE1	glucan (1,4-alpha-), branching enzyme 1	2632	yes				yes	2
GCET2	germinal center expressed transcript 2	257144	yes			yes		2
GCNT1	glucosaminyl (N-acetyl) transferase 1, core 2 (beta-1,6-N-acetylglucosaminyltransferase)	2650	yes			yes		2
GEN1	Gen homolog 1, endonuclease (Drosophila)	348654	yes			yes		2
GIGYF2	GRB10 interacting GYF protein 2	26058	yes	yes				2
GLI1	GLI family zinc finger 1	2735	yes				yes	2
GLIPR1	GLI pathogenesis-related 1	11010	yes			yes		2
GLOD4	glyoxalase domain containing 4	51031	yes				yes	2
GLRX	glutaredoxin (thioltransferase)	2745	yes				yes	2
GNPAT	glyceronephosphate O-acyltransferase	8443	yes				yes	2
GOLGA8E	golgi autoantigen, golgin subfamily a, 8E	390535	yes			yes		2
GPLD1	glycosylphosphatidylinositol specific phospholipase D1	2822	yes				yes	2
GPR85	G protein-coupled receptor 85	54329	yes		yes			2
GRHPR	glyoxylate reductase/hydroxypyruvate reductase	9380	yes				yes	2
GRIP1	glutamate receptor interacting protein 1	23426	yes				yes	2
GSG1	germ cell associated 1	83445	yes				yes	2
GSG2	germ cell associated 2 (haspin)	83903	yes				yes	2
GSR	glutathione reductase	2936	yes				yes	2
GSTA2	glutathione S-transferase alpha 2	2939	yes				yes	2
GTF2E1	general transcription factor IIE, polypeptide 1, alpha 56kDa	2960	yes	yes				2
GUF1	GUF1 GTPase homolog (S. cerevisiae)	60558	yes				yes	2
GYG1	glycogenin 1	2992	yes				yes	2
HAT1	histone acetyltransferase 1	8520	yes				yes	2
HDAC9	histone deacetylase 9	9734	yes			yes		2
HECTD2	HECT domain containing 2	143279	yes			yes		2
HERC4	hect domain and RLD 4	26091	yes		yes			2
HFE	hemochromatosis	3077	yes			yes		2
HMGB2	high-mobility group box 2	3148	yes				yes	2
HMGN4	high mobility group nucleosomal binding domain 4	10473	yes			yes		2
HNRNPA2B1	heterogeneous nuclear ribonucleoprotein A2/B1	3181	yes			yes		2
HOMER1	homer homolog 1 (Drosophila)	9456	yes			yes		2
HOOK1	hook homolog 1 (Drosophila)	51361	yes			yes		2
HS2ST1	heparan sulfate 2-O-sulfotransferase 1	9653	yes			yes		2
ICA1L	islet cell autoantigen 1,69kDa-like	130026	yes				yes	2
IFT80	intraflagellar transport 80 homolog (Chlamydomonas)	57560	yes			yes		2
IL13RA1	interleukin 13 receptor, alpha 1	3597	yes			yes		2
INO80C	INO80 complex subunit C	125476	yes				yes	2
ITGAV	integrin, alpha V (vitronectin receptor, alpha polypeptide, antigen CD51)	3685	yes			yes		2
JKAMP	chromosome 14 open reading frame 100	51528	yes				yes	2
KCMF1	potassium channel modulatory factor 1	56888	yes	yes				2
KCNA2	potassium voltage-gated channel, shaker-related subfamily, member 2	3737	yes				yes	2
KCNA5	potassium voltage-gated channel, shaker-related subfamily, member 5	3741	yes			yes		2
KCNJ3	potassium inwardly-rectifying channel, subfamily J, member 3	3760	yes			yes		2
KCTD6	potassium channel tetramerisation domain containing 6	200845	yes			yes		2
KDELC2	KDEL (Lys-Asp-Glu-Leu) containing 2	143888	yes	yes				2
KDELR1	KDEL (Lys-Asp-Glu-Leu) endoplasmic reticulum protein retention receptor 1	10945	yes				yes	2
KIAA1383	KIAA1383	54627	yes			yes		2
KIAA1409	KIAA1409	57578	yes				yes	2
KLHDC5	kelch domain containing 5	57542	yes			yes		2
KLHL7	kelch-like 7 (Drosophila)	55975	yes			yes		2
KLRG1	killer cell lectin-like receptor subfamily G, member 1	10219	yes			yes		2
KPNB1	karyopherin (importin) beta 1	3837	yes	yes				2
KRT32	keratin 32	3882	yes				yes	2
KRTAP1-5	keratin associated protein 1-5	83895	yes			yes		2
LACTB	lactamase, beta	114294	yes			yes		2
LCOR	ligand dependent nuclear receptor corepressor	84458	yes			yes		2
LGR4	leucine-rich repeat-containing G protein-coupled receptor 4	55366	yes			yes		2
LGSN	lengsin, lens protein with glutamine synthetase domain	51557	yes				yes	2
LIX1	Lix1 homolog (chicken)	167410	yes				yes	2
LMOD3	leiomodin 3 (fetal)	56203	yes			yes		2
LMX1A	LIM homeobox transcription factor 1, alpha	4009	yes			yes		2
LNX2	ligand of numb-protein X 2	222484	yes			yes		2
LPCAT1	lysophosphatidylcholine acyltransferase 1	79888	yes	yes				2
LPPR5	phosphatidic acid phosphatase type 2	163404	yes		yes			2
LRRC27	leucine rich repeat containing 27	80313			yes	yes		2
LRRIQ3	leucine-rich repeats and IQ motif containing 3	127255	yes				yes	2
LUC7L	LUC7-like (S. cerevisiae)	55692	yes				yes	2
MAGEE1	melanoma antigen family E, 1	57692	yes				yes	2
MAK16	MAK16 homolog (S. cerevisiae)	84549	yes			yes		2
MCHR2	melanin-concentrating hormone receptor 2	84539	yes			yes		2
MCL1	myeloid cell leukemia sequence 1 (BCL2-related)	4170	yes			yes		2
MEAF6	chromosome 1 open reading frame 149	64769	yes				yes	2
MEOX2	mesenchyme homeobox 2	4223	yes				yes	2
MERTK	c-mer proto-oncogene tyrosine kinase	10461	yes				yes	2
MEST	mesoderm specific transcript homolog (mouse)	4232	yes				yes	2
MEX3C	mex-3 homolog C (C. elegans)	51320	yes			yes		2
MFAP3	microfibrillar-associated protein 3	4238	yes			yes		2
MGAT4A	mannosyl (alpha-1,3-)-glycoprotein beta-1,4-N-acetylglucosaminyltransferase, isozyme A	11320		yes	yes			2
MID1	midline 1 (Opitz/BBB syndrome)	4281	yes			yes		2
MIF4GD	MIF4G domain containing	57409	yes			yes		2
MLF1	myeloid leukemia factor 1	4291	yes				yes	2
MLH1	mutL homolog 1, colon cancer, nonpolyposis type 2 (E. coli)	4292	yes				yes	2
MLLT6	myeloid/lymphoid or mixed-lineage leukemia (trithorax homolog, Drosophila); translocated to, 6	4302	yes	yes				2
MMD	monocyte to macrophage differentiation-associated	23531	yes			yes		2
MMP16	matrix metallopeptidase 16 (membrane-inserted)	4325	yes			yes		2
MMP21	matrix metallopeptidase 21	118856	yes				yes	2
MRPL13	mitochondrial ribosomal protein L13	28998	yes				yes	2
MRS2	MRS2 magnesium homeostasis factor homolog (S. cerevisiae)	57380	yes			yes		2
MTMR10	myotubularin related protein 10	54893	yes			yes		2
MTMR4	myotubularin related protein 4	9110	yes			yes		2
MTX3	metaxin 3	345778	yes			yes		2
MYCBP	c-myc binding protein	26292	yes	yes				2
MYH9	myosin, heavy chain 9, non-muscle	4627	yes				yes	2
MYO16	myosin XVI	23026	yes				yes	2
MYT1L	myelin transcription factor 1-like	23040	yes	yes				2
NAALADL2	N-acetylated alpha-linked acidic dipeptidase-like 2	254827	yes			yes		2
NANP	N-acetylneuraminic acid phosphatase	140838	yes			yes		2
NDRG3	NDRG family member 3	57446	yes				yes	2
NEDD4	neural precursor cell expressed, developmentally down-regulated 4	4734	yes			yes		2
NFATC3	nuclear factor of activated T-cells, cytoplasmic, calcineurin-dependent 3	4775	yes				yes	2	yes
NHS	Nance-Horan syndrome (congenital cataracts and dental anomalies)	4810	yes	yes				2
NOL8	nucleolar protein 8	55035	yes				yes	2
NR4A2	nuclear receptor subfamily 4, group A, member 2	4929	yes			yes		2
NUP153	nucleoporin 153kDa	9972	yes			yes		2
NUP62CL	nucleoporin 62kDa C-terminal like	54830	yes				yes	2
NXPH2	neurexophilin 2	11249	yes				yes	2
NXT1	NTF2-like export factor 1	29107	yes				yes	2
ODF2L	outer dense fiber of sperm tails 2-like	57489	yes		yes			2
OGFR	opioid growth factor receptor	11054	yes				yes	2
ONECUT2	one cut homeobox 2	9480			yes	yes		2
OPTN	optineurin	10133	yes			yes		2
OR51E1	olfactory receptor, family 51, subfamily E, member 1	143503	yes				yes	2
OSBPL11	oxysterol binding protein-like 11	114885	yes			yes		2
P4HA1	prolyl 4-hydroxylase, alpha polypeptide I	5033	yes				yes	2
P4HA2	prolyl 4-hydroxylase, alpha polypeptide II	8974	yes				yes	2
PANX2	pannexin 2	56666	yes	yes				2
PCDH15	protocadherin 15	65217	yes				yes	2
PCDH9	protocadherin 9	5101	yes			yes		2
PCDHB4	protocadherin beta 4	56131	yes			yes		2
PCGF5	polycomb group ring finger 5	84333	yes		yes			2
PCLO	piccolo (presynaptic cytomatrix protein)	27445	yes			yes		2
PCMT1	protein-L-isoaspartate (D-aspartate) O-methyltransferase	5110	yes			yes		2
PCYOX1	prenylcysteine oxidase 1	51449	yes			yes		2
PDE10A	phosphodiesterase 10A	10846	yes		yes			2
PDE3A	phosphodiesterase 3A, cGMP-inhibited	5139	yes				yes	2
PDE4D	phosphodiesterase 4D, cAMP-specific (phosphodiesterase E3 dunce homolog, Drosophila)	5144	yes			yes		2
PDIK1L	PDLIM1 interacting kinase 1 like	149420	yes			yes		2
PDK4	pyruvate dehydrogenase kinase, isozyme 4	5166	yes	yes				2
PEPD	peptidase D	5184	yes				yes	2
PER3	period homolog 3 (Drosophila)	8863	yes			yes		2
PERP	PERP, TP53 apoptosis effector	64065	yes			yes		2
PGAP1	post-GPI attachment to proteins 1	80055			yes	yes		2
PGBD2	piggyBac transposable element derived 2	267002	yes				yes	2
PHLDA1	pleckstrin homology-like domain, family A, member 1	22822	yes			yes		2
PHYH	phytanoyl-CoA 2-hydroxylase	5264	yes				yes	2
PIK3R1	phosphoinositide-3-kinase, regulatory subunit 1 (alpha)	5295	yes	yes				2	yes
PITPNC1	phosphatidylinositol transfer protein, cytoplasmic 1	26207	yes				yes	2
PLA2G4A	phospholipase A2, group IVA (cytosolic, calcium-dependent)	5321	yes				yes	2	yes
PLAU	plasminogen activator, urokinase	5328	yes				yes	2
PLD1	phospholipase D1, phosphatidylcholine-specific	5337	yes			yes		2
PLEKHA2	pleckstrin homology domain containing, family A (phosphoinositide binding specific) member 2	59339	yes			yes		2
PLP1	proteolipid protein 1	5354	yes			yes		2
PMP2	peripheral myelin protein 2	5375	yes			yes		2
POF1B	premature ovarian failure, 1B	79983	yes			yes		2
POLE2	polymerase (DNA directed), epsilon 2 (p59 subunit)	5427	yes				yes	2
POLH	polymerase (DNA directed), eta	5429	yes			yes		2
POLR2K	polymerase (RNA) II (DNA directed) polypeptide K, 7.0kDa	5440	yes				yes	2
PROCR	protein C receptor, endothelial (EPCR)	10544	yes				yes	2
PROL1	proline rich, lacrimal 1	58503	yes				yes	2
PRSS12	protease, serine, 12 (neurotrypsin, motopsin)	8492	yes			yes		2
PRTG	protogenin homolog (Gallus gallus)	283659	yes				yes	2
PTH	parathyroid hormone	5741	yes				yes	2
RAB11FIP2	RAB11 family interacting protein 2 (class I)	22841	yes			yes		2
RAB12	RAB12, member RAS oncogene family	201475	yes			yes		2
RAB4A	RAB4A, member RAS oncogene family	5867	yes				yes	2
RAD18	RAD18 homolog (S. cerevisiae)	56852	yes				yes	2
RAD23A	RAD23 homolog A (S. cerevisiae)	5886	yes	yes				2
RAD23B	RAD23 homolog B (S. cerevisiae)	5887	yes	yes				2
RAG1	recombination activating gene 1	5896	yes			yes		2
RAP1GDS1	RAP1, GTP-GDP dissociation stimulator 1	5910	yes				yes	2
RB1	retinoblastoma 1	5925	yes			yes		2
RBBP6	retinoblastoma binding protein 6	5930	yes				yes	2
RBM27	RNA binding motif protein 27	54439	yes			yes		2
RCN2	reticulocalbin 2, EF-hand calcium binding domain	5955	yes			yes		2
REV1	REV1 homolog (S. cerevisiae)	51455	yes				yes	2
RHOA	ras homolog gene family, member A	387	yes			yes		2
RIF1	RAP1 interacting factor homolog (yeast)	55183	yes				yes	2
RIN1	Ras and Rab interactor 1	9610	yes				yes	2
RNF11	ring finger protein 11	26994	yes			yes		2
RNF144A	ring finger protein 144A	9781	yes			yes		2
RNF8	ring finger protein 8	9025	yes			yes		2
RNGTT	RNA guanylyltransferase and 5'-phosphatase	8732	yes			yes		2
ROM1	retinal outer segment membrane protein 1	6094	yes				yes	2
RORB	RAR-related orphan receptor B	6096	yes			yes		2
RPA1	replication protein A1, 70kDa	6117	yes	yes				2
RPGRIP1L	RPGRIP1-like	23322	yes				yes	2
RPL34	ribosomal protein L34	6164	yes				yes	2
RPN2	ribophorin II	6185	yes				yes	2
RQCD1	RCD1 required for cell differentiation1 homolog (S. pombe)	9125	yes				yes	2
RTN3	reticulon 3	10313	yes			yes		2
SAMD3	sterile alpha motif domain containing 3	154075	yes				yes	2
SC5DL	sterol-C5-desaturase (ERG3 delta-5-desaturase homolog, S. cerevisiae)-like	6309	yes	yes				2
SDCBP	syndecan binding protein (syntenin)	6386	yes			yes		2
SFRS12	splicing factor, arginine/serine-rich 12	140890	yes	yes				2
SFRS5	splicing factor, arginine/serine-rich 5	6430	yes				yes	2
SFXN3	sideroflexin 3	81855	yes				yes	2
SHISA2	shisa homolog 2 (Xenopus laevis)	387914	yes			yes		2
SIRT5	sirtuin (silent mating type information regulation 2 homolog) 5 (S. cerevisiae)	23408	yes			yes		2
SLAMF1	signaling lymphocytic activation molecule family member 1	6504	yes			yes		2
SLC12A2	solute carrier family 12 (sodium/potassium/chloride transporters), member 2	6558	yes			yes		2
SLC16A9	solute carrier family 16, member 9 (monocarboxylic acid transporter 9)	220963	yes				yes	2
SLC22A7	solute carrier family 22 (organic anion transporter), member 7	10864	yes				yes	2
SLC23A2	solute carrier family 23 (nucleobase transporters), member 2	9962	yes				yes	2
SLC26A7	solute carrier family 26, member 7	115111	yes				yes	2
SLC36A3	solute carrier family 36 (proton/amino acid symporter), member 3	285641	yes				yes	2
SLC41A1	solute carrier family 41, member 1	254428	yes	yes				2
SLC5A3	solute carrier family 5 (sodium/myo-inositol cotransporter), member 3	6526			yes	yes		2
SLC6A4	solute carrier family 6 (neurotransmitter transporter, serotonin), member 4	6532	yes				yes	2
SLC7A6OS	solute carrier family 7, member 6 opposite strand	84138	yes	yes				2
SMAD2	SMAD family member 2	4087			yes	yes		2
SMPD3	sphingomyelin phosphodiesterase 3, neutral membrane (neutral sphingomyelinase II)	55512	yes	yes				2
SND1	staphylococcal nuclease and tudor domain containing 1	27044	yes				yes	2
SNRNP27	small nuclear ribonucleoprotein 27kDa (U4/U6.U5)	11017	yes				yes	2
SOHLH2	spermatogenesis and oogenesis specific basic helix-loop-helix 2	54937	yes	yes				2
SON	SON DNA binding protein	6651	yes			yes		2
SPAG16	sperm associated antigen 16	79582	yes				yes	2
SPP2	secreted phosphoprotein 2, 24kDa	6694	yes				yes	2
SPRR2F	small proline-rich protein 2F	6705	yes				yes	2
ST8SIA1	ST8 alpha-N-acetyl-neuraminide alpha-2,8-sialyltransferase 1	6489		yes		yes		2
STAU1	staufen, RNA binding protein, homolog 1 (Drosophila)	6780	yes				yes	2
STK32A	serine/threonine kinase 32A	202374	yes			yes		2
SUV420H1	suppressor of variegation 4-20 homolog 1 (Drosophila)	51111	yes				yes	2
SV2A	synaptic vesicle glycoprotein 2A	9900	yes				yes	2
SYF2	SYF2 homolog, RNA splicing factor (S. cerevisiae)	25949	yes				yes	2
SYT10	synaptotagmin X	341359	yes			yes		2
SYT15	synaptotagmin XV	83849	yes				yes	2
TAF11	TAF11 RNA polymerase II, TATA box binding protein (TBP)-associated factor, 28kDa	6882	yes				yes	2
TAF13	TAF13 RNA polymerase II, TATA box binding protein (TBP)-associated factor, 18kDa	6884	yes				yes	2
TALDO1	transaldolase 1	6888	yes				yes	2
TBC1D24	TBC1 domain family, member 24	57465	yes			yes		2
TCEAL5	transcription elongation factor A (SII)-like 5	340543	yes				yes	2
TCEAL6	transcription elongation factor A (SII)-like 6	158931	yes				yes	2
TET1	tet oncogene 1	80312	yes			yes		2
TET3	tet oncogene family member 3	200424		yes			yes	2
TEX15	testis expressed 15	56154	yes			yes		2
TFDP3	transcription factor Dp family, member 3	51270	yes				yes	2
TGDS	TDP-glucose 4,6-dehydratase	23483	yes				yes	2
TGFBR1	transforming growth factor, beta receptor 1	7046	yes	yes				2
TIPIN	TIMELESS interacting protein	54962	yes			yes		2
TIPRL	TIP41, TOR signaling pathway regulator-like (S. cerevisiae)	261726	yes				yes	2
TKTL1	transketolase-like 1	8277	yes			yes		2
TKTL2	transketolase-like 2	84076	yes			yes		2
TM2D1	TM2 domain containing 1	83941	yes				yes	2
TM4SF20	transmembrane 4 L six family member 20	79853	yes				yes	2
TMEM14E	transmembrane protein 14E	645843	yes			yes		2
TMEM174	transmembrane protein 174	134288	yes				yes	2
TMEM185B	transmembrane protein 185B (pseudogene)	79134	yes				yes	2
TMEM215	transmembrane protein 215	401498	yes			yes		2
TMEM232	hypothetical protein LOC642987	642987	yes				yes	2
TNPO1	transportin 1	3842	yes		yes			2
TRAF3	TNF receptor-associated factor 3	7187	yes				yes	2
TRIM58	tripartite motif-containing 58	25893	yes			yes		2
TRIM7	tripartite motif-containing 7	81786	yes				yes	2
TSGA10	testis specific, 10	80705	yes			yes		2
TTC30A	tetratricopeptide repeat domain 30A	92104	yes			yes		2
TWIST1	twist homolog 1 (Drosophila)	7291	yes				yes	2
TWSG1	twisted gastrulation homolog 1 (Drosophila)	57045	yes			yes		2
UBE2H	ubiquitin-conjugating enzyme E2H (UBC8 homolog, yeast)	7328	yes	yes				2
UCHL3	ubiquitin carboxyl-terminal esterase L3 (ubiquitin thiolesterase)	7347	yes				yes	2
UGT2A3	UDP glucuronosyltransferase 2 family, polypeptide A3	79799	yes			yes		2
UGT8	UDP glycosyltransferase 8	7368	yes			yes		2
UHRF2	ubiquitin-like with PHD and ring finger domains 2	115426	yes				yes	2
USP42	ubiquitin specific peptidase 42	84132	yes				yes	2
USP47	ubiquitin specific peptidase 47	55031	yes				yes	2
USP6	ubiquitin specific peptidase 6 (Tre-2 oncogene)	9098	yes			yes		2
UTP14A	UTP14, U3 small nucleolar ribonucleoprotein, homolog A (yeast)	10813	yes				yes	2
VAMP3	vesicle-associated membrane protein 3 (cellubrevin)	9341	yes				yes	2
VEZF1	vascular endothelial zinc finger 1	7716	yes	yes				2
VPS13A	vacuolar protein sorting 13 homolog A (S. cerevisiae)	23230	yes				yes	2
VPS13B	vacuolar protein sorting 13 homolog B (yeast)	157680	yes		yes			2
VSX1	visual system homeobox 1	30813	yes				yes	2
VWDE	von Willebrand factor D and EGF domains	221806	yes				yes	2
WARS2	tryptophanyl tRNA synthetase 2, mitochondrial	10352	yes				yes	2
WDR26	WD repeat domain 26	80232	yes			yes		2
WDR67	WD repeat domain 67	93594	yes				yes	2
WT1	Wilms tumor 1	7490	yes			yes		2
XAF1	XIAP associated factor 1	54739	yes			yes		2
YAP1	Yes-associated protein 1, 65kDa	10413	yes			yes		2
YIPF4	Yip1 domain family, member 4	84272	yes			yes		2
YWHAB	tyrosine 3-monooxygenase/tryptophan 5-monooxygenase activation protein, beta polypeptide	7529	yes			yes		2
YWHAH	tyrosine 3-monooxygenase/tryptophan 5-monooxygenase activation protein, eta polypeptide	7533	yes				yes	2
ZBTB10	zinc finger and BTB domain containing 10	65986	yes			yes		2
ZBTB26	zinc finger and BTB domain containing 26	57684	yes				yes	2
ZBTB38	zinc finger and BTB domain containing 38	253461	yes	yes				2
ZCCHC11	zinc finger, CCHC domain containing 11	23318	yes				yes	2
ZFPM2	zinc finger protein, multitype 2	23414	yes	yes				2
ZFR	zinc finger RNA binding protein	51663	yes				yes	2
ZHX3	zinc fingers and homeoboxes 3	23051	yes	yes				2
ZNF160	zinc finger protein 160	90338	yes				yes	2
ZNF254	zinc finger protein 254	9534	yes				yes	2
ZNF271	zinc finger protein 271	10778	yes			yes		2
ZNF396	zinc finger protein 396	252884	yes			yes		2
ZNF434	zinc finger protein 434	54925	yes			yes		2
ZNF449	zinc finger protein 449	203523	yes				yes	2
ZNF460	zinc finger protein 460	10794	yes			yes		2
ZNF470	zinc finger protein 470	388566	yes			yes		2
ZNF490	zinc finger protein 490	57474	yes			yes		2
ZNF510	zinc finger protein 510	22869	yes			yes		2
ZNF516	zinc finger protein 516	9658	yes	yes				2
ZNF521	zinc finger protein 521	25925	yes	yes				2
ZNF599	zinc finger protein 599	148103	yes			yes		2
ZRANB1	zinc finger, RAN-binding domain containing 1	54764	yes	yes				2
ZXDB	zinc finger, X-linked, duplicated B	158586	yes	yes				2
ABCA1	ATP-binding cassette, sub-family A (ABC1), member 1	19	yes					1
ABCA17P	ATP-binding cassette, sub-family A (ABC1), member 17 (pseudogene)	650655	yes					1
ABCA4	ATP-binding cassette, sub-family A (ABC1), member 4	24	yes					1
ABCA8	ATP-binding cassette, sub-family A (ABC1), member 8	10351	yes					1
ABCB10	ATP-binding cassette, sub-family B (MDR/TAP), member 10	23456	yes					1
ABCC10	ATP-binding cassette, sub-family C (CFTR/MRP), member 10	89845	yes					1
ABCD2	ATP-binding cassette, sub-family D (ALD), member 2	225	yes					1
ABCF2	ATP-binding cassette, sub-family F (GCN20), member 2	10061	yes					1
ABI2	abl interactor 2	10152	yes					1
ACACB	acetyl-Coenzyme A carboxylase beta	32	yes					1
ACAD8	acyl-Coenzyme A dehydrogenase family, member 8	27034	yes					1
ACADS	acyl-Coenzyme A dehydrogenase, C-2 to C-3 short chain	35					yes	1
ACAP2	ArfGAP with coiled-coil, ankyrin repeat and PH domains 2	23527	yes					1
ACBD5	acyl-Coenzyme A binding domain containing 5	91452	yes					1
ACBD7	acyl-Coenzyme A binding domain containing 7	414149	yes					1
ACLY	ATP citrate lyase	47	yes					1
ACOX3	acyl-Coenzyme A oxidase 3, pristanoyl	8310					yes	1
ACPL2	acid phosphatase-like 2	92370	yes					1
ACSBG2	acyl-CoA synthetase bubblegum family member 2	81616					yes	1
ACSL6	acyl-CoA synthetase long-chain family member 6	23305	yes					1
ACSM2A	acyl-CoA synthetase medium-chain family member 2A	123876	yes					1
ACSM3	acyl-CoA synthetase medium-chain family member 3	6296					yes	1
ACTC1	actin, alpha, cardiac muscle 1	70	yes					1
ACTN4	actinin, alpha 4	81	yes					1
ACTR3B	ARP3 actin-related protein 3 homolog B (yeast)	57180	yes					1
ACVR2A	activin A receptor, type IIA	92	yes					1
ACY1	aminoacylase 1	95	yes					1
ADAL	adenosine deaminase-like	161823	yes					1
ADAM10	ADAM metallopeptidase domain 10	102	yes					1
ADAM12	ADAM metallopeptidase domain 12	8038	yes					1
ADAM18	ADAM metallopeptidase domain 18	8749	yes					1
ADAM19	ADAM metallopeptidase domain 19 (meltrin beta)	8728	yes					1
ADAM30	ADAM metallopeptidase domain 30	11085					yes	1
ADAT2	adenosine deaminase, tRNA-specific 2, TAD2 homolog (S. cerevisiae)	134637		yes				1
ADCY10	adenylate cyclase 10 (soluble)	55811					yes	1
ADCY9	adenylate cyclase 9	115	yes					1
ADCYAP1	adenylate cyclase activating polypeptide 1 (pituitary)	116	yes					1
ADNP	activity-dependent neuroprotector homeobox	23394	yes					1
ADORA1	adenosine A1 receptor	134	yes					1
ADRA2A	adrenergic, alpha-2A-, receptor	150	yes					1
ADSS	adenylosuccinate synthase	159	yes					1
AGL	amylo-1, 6-glucosidase, 4-alpha-glucanotransferase	178	yes					1
AGR2	anterior gradient homolog 2 (Xenopus laevis)	10551	yes					1
AGTR2	angiotensin II receptor, type 2	186	yes					1
AGXT2	alanine-glyoxylate aminotransferase 2	64902	yes					1
AHI1	Abelson helper integration site 1	54806	yes					1
AHNAK	AHNAK nucleoprotein	79026	yes					1
AIFM1	apoptosis-inducing factor, mitochondrion-associated, 1	9131	yes					1
AIG1	androgen-induced 1	51390	yes					1
AIMP1	aminoacyl tRNA synthetase complex-interacting multifunctional protein 1	9255	yes					1
AJAP1	adherens junctions associated protein 1	55966	yes					1
AKAP12	A kinase (PRKA) anchor protein 12	9590	yes					1
AKAP6	A kinase (PRKA) anchor protein 6	9472	yes					1
AKAP7	A kinase (PRKA) anchor protein 7	9465	yes					1
AKR7A2	aldo-keto reductase family 7, member A2 (aflatoxin aldehyde reductase)	8574	yes					1
ALDH1L2	aldehyde dehydrogenase 1 family, member L2	160428	yes					1
ALG10B	asparagine-linked glycosylation 10, alpha-1,2-glucosyltransferase homolog B (yeast)	144245		yes				1
ALG9	asparagine-linked glycosylation 9, alpha-1,2-mannosyltransferase homolog (S. cerevisiae)	79796	yes					1
ALKBH8	alkB, alkylation repair homolog 8 (E. coli)	91801	yes					1
ALS2CR11	amyotrophic lateral sclerosis 2 (juvenile) chromosome region, candidate 11	151254	yes					1
ALS2CR4	amyotrophic lateral sclerosis 2 (juvenile) chromosome region, candidate 4	65062				yes		1
AMBRA1	autophagy/beclin-1 regulator 1	55626	yes					1
AMELY	amelogenin, Y-linked	266					yes	1
AMFR	autocrine motility factor receptor	267	yes					1
AMIGO2	adhesion molecule with Ig-like domain 2	347902	yes					1
ANAPC11	anaphase promoting complex subunit 11	51529					yes	1
ANAPC5	anaphase promoting complex subunit 5	51433	yes					1
ANAPC7	anaphase promoting complex subunit 7	51434	yes					1
ANGPT1	angiopoietin 1	284	yes					1
ANGPTL2	angiopoietin-like 2	23452	yes					1
ANKAR	ankyrin and armadillo repeat containing	150709	yes					1
ANKFY1	ankyrin repeat and FYVE domain containing 1	51479	yes					1
ANKRD12	ankyrin repeat domain 12	23253	yes					1
ANKRD16	ankyrin repeat domain 16	54522	yes					1
ANKRD17	ankyrin repeat domain 17	26057	yes					1
ANKRD28	ankyrin repeat domain 28	23243	yes					1
ANKRD31	ankyrin repeat domain 31	256006					yes	1
ANKRD32	ankyrin repeat domain 32	84250	yes					1
ANKRD34B	ankyrin repeat domain 34B	340120	yes					1
ANKRD42	ankyrin repeat domain 42	338699	yes					1
ANKRD44	ankyrin repeat domain 44	91526	yes					1
ANKS1B	ankyrin repeat and sterile alpha motif domain containing 1B	56899					yes	1
ANKS6	ankyrin repeat and sterile alpha motif domain containing 6	203286	yes					1
ANO1	anoctamin 1, calcium activated chloride channel	55107	yes					1
ANO3	anoctamin 3	63982	yes					1
AOC3	amine oxidase, copper containing 3 (vascular adhesion protein 1)	8639	yes					1
AP3B1	adaptor-related protein complex 3, beta 1 subunit	8546	yes					1
AP3M2	adaptor-related protein complex 3, mu 2 subunit	10947	yes					1
AP3S1	adaptor-related protein complex 3, sigma 1 subunit	1176	yes					1
AP4S1	adaptor-related protein complex 4, sigma 1 subunit	11154	yes					1
APBB2	amyloid beta (A4) precursor protein-binding, family B, member 2	323	yes					1
APH1B	anterior pharynx defective 1 homolog B (C. elegans)	83464	yes					1
APLP2	amyloid beta (A4) precursor-like protein 2	334					yes	1
APOA4	apolipoprotein A-IV	337					yes	1
APOA5	apolipoprotein A-V	116519					yes	1
APOLD1	apolipoprotein L domain containing 1	81575	yes					1
APP	amyloid beta (A4) precursor protein	351					yes	1
APPBP2	amyloid beta precursor protein (cytoplasmic tail) binding protein 2	10513	yes					1
AQP7P3	aquaporin 7 pseudogene 3	441432	yes					1
AQP9	aquaporin 9	366	yes					1
ARAF	v-raf murine sarcoma 3611 viral oncogene homolog	369					yes	1
ARAP1	ArfGAP with RhoGAP domain, ankyrin repeat and PH domain 1	116985					yes	1
ARFGAP3	ADP-ribosylation factor GTPase activating protein 3	26286	yes					1
ARFGEF2	ADP-ribosylation factor guanine nucleotide-exchange factor 2 (brefeldin A-inhibited)	10564	yes					1
ARHGAP15	Rho GTPase activating protein 15	55843	yes					1
ARHGAP19	Rho GTPase activating protein 19	84986					yes	1
ARHGAP20	Rho GTPase activating protein 20	57569	yes					1
ARHGAP21	Rho GTPase activating protein 21	57584	yes					1
ARHGAP24	Rho GTPase activating protein 24	83478					yes	1
ARHGAP36	hypothetical protein FLJ30058	158763	yes					1
ARHGAP6	Rho GTPase activating protein 6	395	yes					1
ARHGAP9	Rho GTPase activating protein 9	64333	yes					1
ARHGEF12	Rho guanine nucleotide exchange factor (GEF) 12	23365		yes				1
ARHGEF6	Rac/Cdc42 guanine nucleotide exchange factor (GEF) 6	9459	yes					1
ARHGEF7	Rho guanine nucleotide exchange factor (GEF) 7	8874	yes					1
ARID1A	AT rich interactive domain 1A (SWI-like)	8289	yes					1
ARID2	AT rich interactive domain 2 (ARID, RFX-like)	196528	yes					1
ARID4A	AT rich interactive domain 4A (RBP1-like)	5926	yes					1
ARID4B	AT rich interactive domain 4B (RBP1-like)	51742	yes					1
ARIH1	ariadne homolog, ubiquitin-conjugating enzyme E2 binding protein, 1 (Drosophila)	25820	yes					1
ARIH2	ariadne homolog 2 (Drosophila)	10425	yes					1
ARL1	ADP-ribosylation factor-like 1	400	yes					1
ARL13B	ADP-ribosylation factor-like 13B	200894	yes					1
ARL4C	ADP-ribosylation factor-like 4C	10123	yes					1
ARMC4	armadillo repeat containing 4	55130					yes	1
ARMCX3	armadillo repeat containing, X-linked 3	51566	yes					1
ARMCX5	armadillo repeat containing, X-linked 5	64860	yes					1
ARNT	aryl hydrocarbon receptor nuclear translocator	405	yes					1
ARNTL	aryl hydrocarbon receptor nuclear translocator-like	406	yes					1
ARRB1	arrestin, beta 1	408	yes					1
ARRDC2	arrestin domain containing 2	27106	yes					1
ARSB	arylsulfatase B	411	yes					1
ART3	ADP-ribosyltransferase 3	419	yes					1
ASAP2	ArfGAP with SH3 domain, ankyrin repeat and PH domain 2	8853	yes					1
ASB10	ankyrin repeat and SOCS box-containing 10	136371					yes	1
ASB11	ankyrin repeat and SOCS box-containing 11	140456					yes	1
ASB7	ankyrin repeat and SOCS box-containing 7	140460	yes					1
ASF1A	ASF1 anti-silencing function 1 homolog A (S. cerevisiae)	25842	yes					1
ASPH	aspartate beta-hydroxylase	444	yes					1
ASRGL1	asparaginase like 1	80150	yes					1
ASTN2	astrotactin 2	23245					yes	1
ASXL1	additional sex combs like 1 (Drosophila)	171023	yes					1
ATAD2	ATPase family, AAA domain containing 2	29028	yes					1
ATAD2B	ATPase family, AAA domain containing 2B	54454					yes	1
ATF2	activating transcription factor 2	1386	yes					1
ATF3	activating transcription factor 3	467	yes					1
ATG2B	ATG2 autophagy related 2 homolog B (S. cerevisiae)	55102					yes	1
ATG3	ATG3 autophagy related 3 homolog (S. cerevisiae)	64422	yes					1
ATG4A	ATG4 autophagy related 4 homolog A (S. cerevisiae)	115201	yes					1
ATG5	ATG5 autophagy related 5 homolog (S. cerevisiae)	9474	yes					1
ATL2	atlastin GTPase 2	64225	yes					1
ATP10B	ATPase, class V, type 10B	23120	yes					1
ATP2C1	ATPase, Ca++ transporting, type 2C, member 1	27032	yes					1
ATP5F1	ATP synthase, H+ transporting, mitochondrial F0 complex, subunit B1	515	yes					1
ATP5G3	ATP synthase, H+ transporting, mitochondrial F0 complex, subunit C3 (subunit 9)	518	yes					1
ATP5L	ATP synthase, H+ transporting, mitochondrial F0 complex, subunit G	10632	yes					1
ATP6V0A4	ATPase, H+ transporting, lysosomal V0 subunit a4	50617					yes	1
ATP6V1F	ATPase, H+ transporting, lysosomal 14kDa, V1 subunit F	9296					yes	1
ATP6V1G1	ATPase, H+ transporting, lysosomal 13kDa, V1 subunit G1	9550	yes					1
ATP7A	ATPase, Cu++ transporting, alpha polypeptide	538	yes					1
ATP8B4	ATPase, class I, type 8B, member 4	79895	yes					1
ATP9A	ATPase, class II, type 9A	10079	yes					1
ATRNL1	attractin-like 1	26033	yes					1
ATXN1L	ataxin 1-like	342371	yes					1
ATXN7	ataxin 7	6314	yes					1
ATXN7L1	ataxin 7-like 1	222255					yes	1
AVL9	AVL9 homolog (S. cerevisiase)	23080	yes					1
AWAT2	acyl-CoA wax alcohol acyltransferase 2	158835	yes					1
AXL	AXL receptor tyrosine kinase	558	yes					1
AZIN1	antizyme inhibitor 1	51582	yes					1
B2M	beta-2-microglobulin	567	yes					1
B3GALNT1	beta-1,3-N-acetylgalactosaminyltransferase 1 (globoside blood group)	8706	yes					1
B4GALT3	UDP-Gal:betaGlcNAc beta 1,4- galactosyltransferase, polypeptide 3	8703					yes	1
B4GALT6	UDP-Gal:betaGlcNAc beta 1,4- galactosyltransferase, polypeptide 6	9331	yes					1
B4GALT7	xylosylprotein beta 1,4-galactosyltransferase, polypeptide 7 (galactosyltransferase I)	11285	yes					1
BAAT	bile acid Coenzyme A: amino acid N-acyltransferase (glycine N-choloyltransferase)	570					yes	1
BACH1	BTB and CNC homology 1, basic leucine zipper transcription factor 1	571	yes					1
BASE	breast cancer and salivary gland expression gene	317716					yes	1
BASP1	brain abundant, membrane attached signal protein 1	10409	yes					1
BAZ2B	bromodomain adjacent to zinc finger domain, 2B	29994	yes					1
BBS10	Bardet-Biedl syndrome 10	79738	yes					1
BBX	bobby sox homolog (Drosophila)	56987	yes					1
BCAM	basal cell adhesion molecule (Lutheran blood group)	4059					yes	1
BCAR3	breast cancer anti-estrogen resistance 3	8412					yes	1
BCAS3	breast carcinoma amplified sequence 3	54828	yes					1
BCL2L15	BCL2-like 15	440603	yes					1
BCO2	beta-carotene oxygenase 2	83875	yes					1
BCOR	BCL6 co-repressor	54880	yes					1
BDH1	3-hydroxybutyrate dehydrogenase, type 1	622	yes					1
BDNFOS	BDNF opposite strand (non-protein coding)	497258	yes					1
BDP1	B double prime 1, subunit of RNA polymerase III transcription initiation factor IIIB	55814	yes					1
BEND2	BEN domain containing 2	139105	yes					1
BEND6	BEN domain containing 6	221336	yes					1
BEND7	BEN domain containing 7	222389					yes	1
BET3L	BET3 like (S. cerevisiae)	100128327	yes					1
BEX5	brain expressed, X-linked 5	340542	yes					1
BIRC7	baculoviral IAP repeat-containing 7	79444	yes					1
BIVM	basic, immunoglobulin-like variable motif containing	54841	yes					1
BLZF1	basic leucine zipper nuclear factor 1	8548	yes					1
BMF	Bcl2 modifying factor	90427	yes					1
BMP1	bone morphogenetic protein 1	649					yes	1
BMP3	bone morphogenetic protein 3	651	yes					1
BMP7	bone morphogenetic protein 7	655	yes					1
BNIP3L	BCL2/adenovirus E1B 19kDa interacting protein 3-like	665	yes					1
BPGM	2,3-bisphosphoglycerate mutase	669	yes					1
BPIL3	bactericidal/permeability-increasing protein-like 3	128859					yes	1
BRD1	bromodomain containing 1	23774	yes					1
BRMS1L	breast cancer metastasis-suppressor 1-like	84312	yes					1
BRP44L	brain protein 44-like	51660	yes					1
BRPF3	bromodomain and PHD finger containing, 3	27154	yes					1
BRSK2	BR serine/threonine kinase 2	9024	yes					1
BRWD1	bromodomain and WD repeat domain containing 1	54014				yes		1
BSPH1	binder of sperm protein homolog 1	100131137	yes					1
BTAF1	BTAF1 RNA polymerase II, B-TFIID transcription factor-associated, 170kDa (Mot1 homolog, S. cerevisiae)	9044	yes					1
BTBD11	BTB (POZ) domain containing 11	121551	yes					1
BTF3L3	basic transcription factor 3, like 3	132556					yes	1
BTG1	B-cell translocation gene 1, anti-proliferative	694	yes					1
BTK	Bruton agammaglobulinemia tyrosine kinase	695					yes	1
BTLA	B and T lymphocyte associated	151888	yes					1
BTN2A1	butyrophilin, subfamily 2, member A1	11120	yes					1
BTNL9	butyrophilin-like 9	153579					yes	1
BYSL	bystin-like	705					yes	1
BZW2	basic leucine zipper and W2 domains 2	28969	yes					1
C10ORF110	chromosome 10 open reading frame 110	55853	yes					1
C10ORF128	chromosome 10 open reading frame 128	170371	yes					1
C10ORF25	chromosome 10 open reading frame 25	220979	yes					1
C10ORF26	chromosome 10 open reading frame 26	54838	yes					1
C10ORF4	chromosome 10 open reading frame 4	118924	yes					1
C10ORF78	chromosome 10 open reading frame 78	119392	yes					1
C10ORF88	chromosome 10 open reading frame 88	80007	yes					1
C11ORF21	chromosome 11 open reading frame 21	29125	yes					1
C11ORF54	chromosome 11 open reading frame 54	28970	yes					1
C11ORF65	chromosome 11 open reading frame 65	160140	yes					1
C11ORF73	chromosome 11 open reading frame 73	51501	yes					1
C11ORF87	chromosome 11 open reading frame 87	399947	yes					1
C11ORF92	chromosome 11 open reading frame 92	399948	yes					1
C11ORF93	Uncharacterized protein LOC120376	120376	yes					1
C12ORF24	chromosome 12 open reading frame 24	29902	yes					1
C12ORF41	chromosome 12 open reading frame 41	54934	yes					1
C12ORF48	chromosome 12 open reading frame 48	55010	yes					1
C12ORF5	chromosome 12 open reading frame 5	57103					yes	1
C12ORF50	chromosome 12 open reading frame 50	160419	yes					1
C12ORF54	chromosome 12 open reading frame 54	121273	yes					1
C12ORF61	chromosome 12 open reading frame 61	283416	yes					1
C12ORF62	chromosome 12 open reading frame 62	84987					yes	1
C12ORF75	chromosome 12 open reading frame 75	387882	yes					1
C13ORF27	chromosome 13 open reading frame 27	93081					yes	1
C13ORF36	chromosome 13 open reading frame 36	400120	yes					1
C13ORF37	chromosome 13 open reading frame 37	440145	yes					1
C13ORF38	chromosome 13 open reading frame 38	728591					yes	1
C14ORF101	chromosome 14 open reading frame 101	54916	yes					1
C14ORF105	chromosome 14 open reading frame 105	55195	yes					1
C14ORF129	chromosome 14 open reading frame 129	51527	yes					1
C14ORF135	chromosome 14 open reading frame 135	64430					yes	1
C14ORF145	chromosome 14 open reading frame 145	145508	yes					1
C14ORF184	hypothetical protein LOC650662	650662	yes					1
C14ORF45	chromosome 14 open reading frame 45	80127	yes					1
C14orf82	chromosome 14 open reading frame 82	145438				yes		1
C15ORF29	chromosome 15 open reading frame 29	79768	yes					1
C15ORF44	chromosome 15 open reading frame 44	81556	yes					1
C16ORF61	chromosome 16 open reading frame 61	56942	yes					1
C16ORF75	chromosome 16 open reading frame 75	116028	yes					1
C16ORF87	chromosome 16 open reading frame 87	388272	yes					1
C17ORF101	chromosome 17 open reading frame 101	79701					yes	1
C17ORF104	hypothetical protein FLJ35848	284071	yes					1
C17ORF108	hypothetical protein LOC201229	201229	yes					1
C17orf49	chromosome 17 open reading frame 49	124944					yes	1
C17ORF50	chromosome 17 open reading frame 50	146853	yes					1
C18ORF16	chromosome 18 open reading frame 16	147429	yes					1
C18ORF32	chromosome 18 open reading frame 32	497661	yes					1
C18ORF62	chromosome 18 open reading frame 62	284274	yes					1
C18ORF8	chromosome 18 open reading frame 8	29919	yes					1
C1ORF112	chromosome 1 open reading frame 112	55732	yes					1
C1ORF124	chromosome 1 open reading frame 124	83932	yes					1
C1ORF125	chromosome 1 open reading frame 125	126859	yes					1
C1ORF131	chromosome 1 open reading frame 131	128061	yes					1
C1ORF144	chromosome 1 open reading frame 144	26099	yes					1
C1ORF150	chromosome 1 open reading frame 150	148823	yes					1
C1ORF186	chromosome 1 open reading frame 186	440712	yes					1
C1ORF195	chromosome 1 open reading frame 195	727684					yes	1
C1ORF198	chromosome 1 open reading frame 198	84886	yes					1
C1ORF26	chromosome 1 open reading frame 26	54823	yes					1
C1ORF51	chromosome 1 open reading frame 51	148523	yes					1
C1ORF88	chromosome 1 open reading frame 88	128344	yes					1
C20ORF11	chromosome 20 open reading frame 11	54994	yes					1
C20ORF152	chromosome 20 open reading frame 152	140894	yes					1
C20ORF197	chromosome 20 open reading frame 197	284756	yes					1
C20ORF202	hypothetical LOC400831	400831	yes					1
C20ORF24	chromosome 20 open reading frame 24	55969					yes	1
C20ORF4	chromosome 20 open reading frame 4	25980	yes					1
C20orf7	chromosome 20 open reading frame 7	79133					yes	1
C20ORF85	chromosome 20 open reading frame 85	128602					yes	1
C20ORF96	chromosome 20 open reading frame 96	140680	yes					1
C21ORF63	chromosome 21 open reading frame 63	59271	yes					1
C21orf82	chromosome 21 open reading frame 82	114036					yes	1
C21ORF84	chromosome 21 open reading frame 84	114038					yes	1
C21ORF91	chromosome 21 open reading frame 91	54149	yes					1
C21ORF99	chromosome 21 open reading frame 99	149992	yes					1
C2CD3	C2 calcium-dependent domain containing 3	26005	yes					1
C2CD4A	family with sequence similarity 148, member A	145741	yes					1
C2ORF56	chromosome 2 open reading frame 56	55471	yes					1
C2ORF68	chromosome 2 open reading frame 68	388969	yes					1
C2ORF89	hypothetical protein LOC129293	129293	yes					1
C2ORF90	similar to CG2839-PA	391343	yes					1
C3ORF15	chromosome 3 open reading frame 15	89876	yes					1
C3ORF23	chromosome 3 open reading frame 23	285343	yes					1
C3ORF26	chromosome 3 open reading frame 26	84319	yes					1
C3ORF34	chromosome 3 open reading frame 34	84984	yes					1
C3ORF58	chromosome 3 open reading frame 58	205428	yes					1
C4BPB	complement component 4 binding protein, beta	725	yes					1
C4ORF10	chromosome 4 open reading frame 10	317648	yes					1
C4ORF31	chromosome 4 open reading frame 31	79625					yes	1
C4ORF33	chromosome 4 open reading frame 33	132321	yes					1
C4ORF49	chromosome 4 open reading frame 49	84709	yes					1
C4ORF52	hypothetical protein LOC389203	389203	yes					1
C5ORF25	chromosome 5 open reading frame 25	375484	yes					1
C5ORF34	chromosome 5 open reading frame 34	375444	yes					1
C5ORF44	chromosome 5 open reading frame 44	80006	yes					1
C5ORF46	chromosome 5 open reading frame 46	389336	yes					1
C5ORF48	chromosome 5 open reading frame 48	389320					yes	1
C5ORF58	hypothetical protein LOC133874	133874	yes					1
C6ORF115	chromosome 6 open reading frame 115	58527					yes	1
C6ORF138	chromosome 6 open reading frame 138	442213	yes					1
C6ORF142	chromosome 6 open reading frame 142	90523	yes					1
C6ORF167	chromosome 6 open reading frame 167	253714	yes					1
C6ORF204	chromosome 6 open reading frame 204	387119	yes					1
C6ORF225	chromosome 6 open reading frame 225	619208	yes					1
C6ORF52	chromosome 6 open reading frame 52	347744					yes	1
C6ORF57	chromosome 6 open reading frame 57	135154	yes					1
C6ORF64	chromosome 6 open reading frame 64	55776	yes					1
C7ORF10	chromosome 7 open reading frame 10	79783	yes					1
C7ORF46	chromosome 7 open reading frame 46	340277	yes					1
C7ORF57	chromosome 7 open reading frame 57	136288	yes					1
C7ORF63	chromosome 7 open reading frame 63	79846	yes					1
C8ORF33	chromosome 8 open reading frame 33	65265	yes					1
C8ORF34	chromosome 8 open reading frame 34	116328	yes					1
C8ORF37	chromosome 8 open reading frame 37	157657	yes					1
C8ORF44	chromosome 8 open reading frame 44	56260	yes					1
C8ORF46	chromosome 8 open reading frame 46	254778	yes					1
C8ORF85	chromosome 8 open reading frame 85	441376	yes					1
C9ORF102	chromosome 9 open reading frame 102	375748	yes					1
C9ORF123	chromosome 9 open reading frame 123	90871	yes					1
C9ORF125	chromosome 9 open reading frame 125	84302	yes					1
C9ORF131	chromosome 9 open reading frame 131	138724					yes	1
C9ORF152	chromosome 9 open reading frame 152	401546	yes					1
C9ORF3	chromosome 9 open reading frame 3	84909	yes					1
C9ORF41	chromosome 9 open reading frame 41	138199					yes	1
C9ORF46	chromosome 9 open reading frame 46	55848					yes	1
C9ORF6	chromosome 9 open reading frame 6	54942	yes					1
C9ORF86	chromosome 9 open reading frame 86	55684					yes	1
C9ORF91	chromosome 9 open reading frame 91	203197	yes					1
CA6	carbonic anhydrase VI	765					yes	1
CA8	carbonic anhydrase VIII	767	yes					1
CABLES1	Cdk5 and Abl enzyme substrate 1	91768	yes					1
CABYR	calcium binding tyrosine-(Y)-phosphorylation regulated	26256	yes					1
CACNA1E	calcium channel, voltage-dependent, R type, alpha 1E subunit	777	yes					1
CACNA2D3	calcium channel, voltage-dependent, alpha 2/delta subunit 3	55799	yes					1
CACNB2	calcium channel, voltage-dependent, beta 2 subunit	783	yes					1
CACNB4	calcium channel, voltage-dependent, beta 4 subunit	785	yes					1
CALB1	calbindin 1, 28kDa	793	yes					1
CALCA	calcitonin-related polypeptide alpha	796	yes					1
CALCOCO1	calcium binding and coiled-coil domain 1	57658	yes					1
CALCOCO2	calcium binding and coiled-coil domain 2	10241	yes					1
CALD1	caldesmon 1	800	yes					1
CAPZA3	capping protein (actin filament) muscle Z-line, alpha 3	93661					yes	1
CASC5	cancer susceptibility candidate 5	57082	yes					1
CASP1	caspase 1, apoptosis-related cysteine peptidase (interleukin 1, beta, convertase)	834	yes					1
CASP10	caspase 10, apoptosis-related cysteine peptidase	843	yes					1
CASP2	caspase 2, apoptosis-related cysteine peptidase	835	yes					1
CASP4	caspase 4, apoptosis-related cysteine peptidase	837	yes					1
CASP7	caspase 7, apoptosis-related cysteine peptidase	840	yes					1
CAT	catalase	847	yes					1
CATSPERG	chromosome 19 open reading frame 15	57828					yes	1
CAV1	caveolin 1, caveolae protein, 22kDa	857	yes					1
CAV2	caveolin 2	858	yes					1
CCDC108	coiled-coil domain containing 108	255101	yes					1
CCDC111	coiled-coil domain containing 111	201973					yes	1
CCDC120	coiled-coil domain containing 120	90060	yes					1
CCDC121	coiled-coil domain containing 121	79635	yes					1
CCDC125	coiled-coil domain containing 125	202243	yes					1
CCDC132	coiled-coil domain containing 132	55610	yes					1
CCDC149	coiled-coil domain containing 149	91050					yes	1
CCDC18	coiled-coil domain containing 18	343099					yes	1
CCDC22	coiled-coil domain containing 22	28952	yes					1
CCDC30	hypothetical protein LOC728621	728621	yes					1
CCDC33	coiled-coil domain containing 33	80125	yes					1
CCDC52	coiled-coil domain containing 52	152185	yes					1
CCDC53	coiled-coil domain containing 53	51019					yes	1
CCDC6	coiled-coil domain containing 6	8030	yes					1
CCDC68	coiled-coil domain containing 68	80323	yes					1
CCDC7	coiled-coil domain containing 7	221016			yes			1
CCDC82	coiled-coil domain containing 82	79780	yes					1
CCDC88A	coiled-coil domain containing 88A	55704	yes					1
CCDC88B	coiled-coil domain containing 88B	283234	yes					1
CCNB3	cyclin B3	85417	yes					1
CCNG1	cyclin G1	900	yes					1
CCNO	cyclin O	10309					yes	1
CCNY	cyclin Y	219771	yes					1
CCRL1	chemokine (C-C motif) receptor-like 1	51554	yes					1
CD109	CD109 molecule	135228	yes					1
CD160	CD160 molecule	11126	yes					1
CD1A	CD1a molecule	909	yes					1
CD36	CD36 molecule (thrombospondin receptor)	948	yes					1
CD40	CD40 molecule, TNF receptor superfamily member 5	958	yes					1
CD48	CD48 molecule	962	yes					1
CD55	CD55 molecule, decay accelerating factor for complement (Cromer blood group)	1604	yes					1
CD9	CD9 molecule	928					yes	1
CDC14C	CDC14 cell division cycle 14 homolog C (S. cerevisiae)	168448	yes					1
CDC27	cell division cycle 27 homolog (S. cerevisiae)	996	yes					1
CDC40	cell division cycle 40 homolog (S. cerevisiae)	51362	yes					1
CDC42BPA	CDC42 binding protein kinase alpha (DMPK-like)	8476	yes					1
CDH2	cadherin 2, type 1, N-cadherin (neuronal)	1000	yes					1
CDH26	cadherin-like 26	60437	yes					1
CDH9	cadherin 9, type 2 (T1-cadherin)	1007	yes					1
CDK17	PCTAIRE protein kinase 2	5128	yes					1
CDK19	cell division cycle 2-like 6 (CDK8-like)	23097	yes					1
CDK5RAP1	CDK5 regulatory subunit associated protein 1	51654	yes					1
CDRT15	CMT1A duplicated region transcript 15	146822					yes	1
CDS1	CDP-diacylglycerol synthase (phosphatidate cytidylyltransferase) 1	1040	yes					1
CEACAM1	carcinoembryonic antigen-related cell adhesion molecule 1 (biliary glycoprotein)	634	yes					1
CEACAM21	carcinoembryonic antigen-related cell adhesion molecule 21	90273	yes					1
CEACAM3	carcinoembryonic antigen-related cell adhesion molecule 3	1084	yes					1
CEACAM5	carcinoembryonic antigen-related cell adhesion molecule 5	1048	yes					1
CELF6	bruno-like 6, RNA binding protein (Drosophila)	60677	yes					1
CENPBD1	hypothetical protein MGC16385	92806	yes					1
CENPV	centromere protein V	201161					yes	1
CEP192	centrosomal protein 192kDa	55125	yes					1
CEP70	centrosomal protein 70kDa	80321	yes					1
CEP76	centrosomal protein 76kDa	79959	yes					1
CEP97	centrosomal protein 97kDa	79598	yes					1
CES1	carboxylesterase 1 (monocyte/macrophage serine esterase 1)	1066					yes	1
CFL2	cofilin 2 (muscle)	1073	yes					1
CFLP1	cofilin pseudogene 1	142913	yes					1
CGRRF1	cell growth regulator with ring finger domain 1	10668	yes					1
CH25H	cholesterol 25-hydroxylase	9023	yes					1
CHCHD3	coiled-coil-helix-coiled-coil-helix domain containing 3	54927	yes					1
CHCHD4	coiled-coil-helix-coiled-coil-helix domain containing 4	131474	yes					1
CHD2	chromodomain helicase DNA binding protein 2	1106					yes	1
CHD4	chromodomain helicase DNA binding protein 4	1108	yes					1
CHD6	chromodomain helicase DNA binding protein 6	84181	yes					1
CHD7	chromodomain helicase DNA binding protein 7	55636	yes					1
CHD9	chromodomain helicase DNA binding protein 9	80205	yes					1
CHFR	checkpoint with forkhead and ring finger domains	55743	yes					1
CHMP4B	chromatin modifying protein 4B	128866	yes					1
CHMP5	chromatin modifying protein 5	51510	yes					1
CHP	calcium binding protein P22	11261	yes					1	yes
CHST1	carbohydrate (keratan sulfate Gal-6) sulfotransferase 1	8534					yes	1
CHST14	carbohydrate (N-acetylgalactosamine 4-0) sulfotransferase 14	113189	yes					1
CIRH1A	cirrhosis, autosomal recessive 1A (cirhin)	84916	yes					1
CISD1	CDGSH iron sulfur domain 1	55847					yes	1
CISH	cytokine inducible SH2-containing protein	1154	yes					1
CKAP5	cytoskeleton associated protein 5	9793			yes			1
CKS1BP6	similar to CDC28 protein kinase 1B	652904					yes	1
CLCN1	chloride channel 1, skeletal muscle	1180	yes					1
CLCN6	chloride channel 6	1185	yes					1
CLDN11	claudin 11	5010	yes					1
CLDN12	claudin 12	9069	yes					1
CLDN14	claudin 14	23562					yes	1
CLDND1	claudin domain containing 1	56650	yes					1
CLEC2A	C-type lectin domain family 2, member A	387836					yes	1
CLEC4E	C-type lectin domain family 4, member E	26253	yes					1
CLEC4GP1	C-type lectin domain family 4, member G pseudogene 1	440508	yes					1
CLEC7A	C-type lectin domain family 7, member A	64581	yes					1
CLIC4	chloride intracellular channel 4	25932	yes					1
CLIP4	CAP-GLY domain containing linker protein family, member 4	79745	yes					1
CLK4	CDC-like kinase 4	57396	yes					1
CLN5	ceroid-lipofuscinosis, neuronal 5	1203	yes					1
CLOCK	clock homolog (mouse)	9575	yes					1
CLTA	clathrin, light chain (Lca)	1211	yes					1
CLU	clusterin	1191	yes					1
CMAH	cytidine monophosphate-N-acetylneuraminic acid hydroxylase (CMP-N-acetylneuraminate monooxygenase) pseudogene	8418	yes					1
CMPK2	cytidine monophosphate (UMP-CMP) kinase 2, mitochondrial	129607	yes					1
CNBP	CCHC-type zinc finger, nucleic acid binding protein	7555	yes					1
CNDP2	CNDP dipeptidase 2 (metallopeptidase M20 family)	55748	yes					1
CNGA1	cyclic nucleotide gated channel alpha 1	1259	yes					1
CNIH	cornichon homolog (Drosophila)	10175	yes					1
CNOT10	CCR4-NOT transcription complex, subunit 10	25904	yes					1
CNOT6	CCR4-NOT transcription complex, subunit 6	57472	yes					1
CNOT6L	CCR4-NOT transcription complex, subunit 6-like	246175	yes					1
CNOT7	CCR4-NOT transcription complex, subunit 7	29883	yes					1
CNPY1	canopy 1 homolog (zebrafish)	285888	yes					1
CNPY4	canopy 4 homolog (zebrafish)	245812					yes	1
CNRIP1	cannabinoid receptor interacting protein 1	25927	yes					1
CNTLN	centlein, centrosomal protein	54875	yes					1
CNTN5	contactin 5	53942	yes					1
COBL	cordon-bleu homolog (mouse)	23242	yes					1
COG6	component of oligomeric golgi complex 6	57511	yes					1
COL11A1	collagen, type XI, alpha 1	1301	yes					1
COL15A1	collagen, type XV, alpha 1	1306	yes					1
COL9A1	collagen, type IX, alpha 1	1297	yes					1
COMMD9	COMM domain containing 9	29099	yes					1
COPS4	COP9 constitutive photomorphogenic homolog subunit 4 (Arabidopsis)	51138	yes					1
COPS5	COP9 constitutive photomorphogenic homolog subunit 5 (Arabidopsis)	10987	yes					1
COPS7B	COP9 constitutive photomorphogenic homolog subunit 7B (Arabidopsis)	64708	yes					1
COQ10B	coenzyme Q10 homolog B (S. cerevisiae)	80219					yes	1
COQ3	coenzyme Q3 homolog, methyltransferase (S. cerevisiae)	51805					yes	1
CORIN	corin, serine peptidase	10699	yes					1
CORO1A	coronin, actin binding protein, 1A	11151					yes	1
CORO1C	coronin, actin binding protein, 1C	23603	yes					1
COX15	COX15 homolog, cytochrome c oxidase assembly protein (yeast)	1355	yes					1
COX5A	cytochrome c oxidase subunit Va	9377					yes	1
CP110	CP110 protein	9738	yes					1
CPAMD8	C3 and PZP-like, alpha-2-macroglobulin domain containing 8	27151					yes	1
CPNE3	copine III	8895	yes					1
CPO	carboxypeptidase O	130749					yes	1
CPSF2	cleavage and polyadenylation specific factor 2, 100kDa	53981	yes					1
CPSF3L	cleavage and polyadenylation specific factor 3-like	54973	yes					1
CPSF7	cleavage and polyadenylation specific factor 7, 59kDa	79869	yes					1
CPXCR1	CPX chromosome region, candidate 1	53336					yes	1
CREB3L2	cAMP responsive element binding protein 3-like 2	64764	yes					1
CRELD2	cysteine-rich with EGF-like domains 2	79174					yes	1
CRK	v-crk sarcoma virus CT10 oncogene homolog (avian)	1398	yes					1
CRLS1	cardiolipin synthase 1	54675	yes					1
CRTAC1	cartilage acidic protein 1	55118					yes	1
CRYBB2	crystallin, beta B2	1415					yes	1
CRYGB	crystallin, gamma B	1419	yes					1
CRYM	crystallin, mu	1428					yes	1
CS	citrate synthase	1431	yes					1
CSAD	cysteine sulfinic acid decarboxylase	51380	yes					1
CSF2RA	colony stimulating factor 2 receptor, alpha, low-affinity (granulocyte-macrophage)	1438	yes					1
CSF3R	colony stimulating factor 3 receptor (granulocyte)	1441	yes					1
CSMD3	CUB and Sushi multiple domains 3	114788	yes					1
CSNK1G1	casein kinase 1, gamma 1	53944	yes					1
CSPG5	chondroitin sulfate proteoglycan 5 (neuroglycan C)	10675	yes					1
CSPP1	centrosome and spindle pole associated protein 1	79848	yes					1
CSRNP2	cysteine-serine-rich nuclear protein 2	81566	yes					1
CST3	cystatin C	1471	yes					1
CTNNAL1	catenin (cadherin-associated protein), alpha-like 1	8727	yes					1
CTSO	cathepsin O	1519	yes					1
CTU1	ATP binding domain 3	90353					yes	1
CUL5	cullin 5	8065	yes					1
CWC15	CWC15 spliceosome-associated protein homolog (S. cerevisiae)	51503	yes					1
CX3CR1	chemokine (C-X3-C motif) receptor 1	1524	yes					1
CXCL16	chemokine (C-X-C motif) ligand 16	58191					yes	1
CXCL6	chemokine (C-X-C motif) ligand 6 (granulocyte chemotactic protein 2)	6372	yes					1
CXORF23	chromosome X open reading frame 23	256643	yes					1
CXORF41	chromosome X open reading frame 41	139212	yes					1
CYB5R4	cytochrome b5 reductase 4	51167	yes					1
CYBB	cytochrome b-245, beta polypeptide	1536	yes					1
CYP19A1	cytochrome P450, family 19, subfamily A, polypeptide 1	1588	yes					1
CYP2A7	cytochrome P450, family 2, subfamily A, polypeptide 7	1549					yes	1
CYP2C18	cytochrome P450, family 2, subfamily C, polypeptide 18	1562	yes					1
CYP2C8	cytochrome P450, family 2, subfamily C, polypeptide 8	1558	yes					1
CYP4Z2P	cytochrome P450, family 4, subfamily Z, polypeptide 2 pseudogene	163720					yes	1
CYP51A1	cytochrome P450, family 51, subfamily A, polypeptide 1	1595	yes					1
D2HGDH	D-2-hydroxyglutarate dehydrogenase	728294	yes					1
D4S234E	DNA segment on chromosome 4 (unique) 234 expressed sequence	27065	yes					1
DACH2	dachshund homolog 2 (Drosophila)	117154	yes					1
DAPK1	death-associated protein kinase 1	1612	yes					1
DAPP1	dual adaptor of phosphotyrosine and 3-phosphoinositides	27071	yes					1
DAZL	deleted in azoospermia-like	1618	yes					1
DCAF16	chromosome 4 open reading frame 30	54876	yes					1
DCAF4L1	WD repeat domain 21B	285429	yes					1
DCAF5	WD repeat domain 22	8816	yes					1
DCBLD1	discoidin, CUB and LCCL domain containing 1	285761	yes					1
DCBLD2	discoidin, CUB and LCCL domain containing 2	131566	yes					1
DCC	deleted in colorectal carcinoma	1630	yes					1
DCDC1	doublecortin domain containing 1	341019	yes					1
DCDC2	doublecortin domain containing 2	51473	yes					1
DCK	deoxycytidine kinase	1633	yes					1
DCTN2	dynactin 2 (p50)	10540					yes	1
DDAH1	dimethylarginine dimethylaminohydrolase 1	23576					yes	1
DDI2	DDI1, DNA-damage inducible 1, homolog 2 (S. cerevisiae)	84301	yes					1
DDO	D-aspartate oxidase	8528					yes	1
DDX17	DEAD (Asp-Glu-Ala-Asp) box polypeptide 17	10521	yes					1
DDX19A	DEAD (Asp-Glu-Ala-As) box polypeptide 19A	55308	yes					1
DDX21	DEAD (Asp-Glu-Ala-Asp) box polypeptide 21	9188	yes					1
DDX23	DEAD (Asp-Glu-Ala-Asp) box polypeptide 23	9416	yes					1
DDX4	DEAD (Asp-Glu-Ala-Asp) box polypeptide 4	54514	yes					1
DDX46	DEAD (Asp-Glu-Ala-Asp) box polypeptide 46	9879	yes					1
DDX5	DEAD (Asp-Glu-Ala-Asp) box polypeptide 5	1655	yes					1
DDX59	DEAD (Asp-Glu-Ala-Asp) box polypeptide 59	83479	yes					1
DDX60L	DEAD (Asp-Glu-Ala-Asp) box polypeptide 60-like	91351	yes					1
DEC1	deleted in esophageal cancer 1	50514	yes					1
DENND1A	DENN/MADD domain containing 1A	57706	yes					1
DENND1B	DENN/MADD domain containing 1B	163486	yes					1
DENND4A	DENN/MADD domain containing 4A	10260	yes					1
DENND4C	DENN/MADD domain containing 4C	55667	yes					1
DEPDC6	DEP domain containing 6	64798	yes					1
DERL1	Der1-like domain family, member 1	79139	yes					1
DGCR6	DiGeorge syndrome critical region gene 6	8214					yes	1
DGCR6L	DiGeorge syndrome critical region gene 6-like	85359					yes	1
DGKB	diacylglycerol kinase, beta 90kDa	1607	yes					1
DGKE	diacylglycerol kinase, epsilon 64kDa	8526	yes					1
DGKH	diacylglycerol kinase, eta	160851	yes					1
DHDDS	dehydrodolichyl diphosphate synthase	79947					yes	1
DHRS13	dehydrogenase/reductase (SDR family) member 13	147015					yes	1
DHRSX	dehydrogenase/reductase (SDR family) X-linked	207063	yes					1
DHTKD1	dehydrogenase E1 and transketolase domain containing 1	55526	yes					1
DHX15	DEAH (Asp-Glu-Ala-His) box polypeptide 15	1665	yes					1
DHX33	DEAH (Asp-Glu-Ala-His) box polypeptide 33	56919	yes					1
DHX35	DEAH (Asp-Glu-Ala-His) box polypeptide 35	60625	yes					1
DHX57	DEAH (Asp-Glu-Ala-Asp/His) box polypeptide 57	90957	yes					1
DIAPH2	diaphanous homolog 2 (Drosophila)	1730		yes				1
DIDO1	death inducer-obliterator 1	11083	yes					1
DIO1	deiodinase, iodothyronine, type I	1733	yes					1
DIO2	deiodinase, iodothyronine, type II	1734	yes					1
DIP2A	DIP2 disco-interacting protein 2 homolog A (Drosophila)	23181	yes					1
DIP2B	DIP2 disco-interacting protein 2 homolog B (Drosophila)	57609	yes					1
DIP2C	DIP2 disco-interacting protein 2 homolog C (Drosophila)	22982	yes					1
DIRAS3	DIRAS family, GTP-binding RAS-like 3	9077	yes					1
DIRC1	disrupted in renal carcinoma 1	116093	yes					1
DISC1	disrupted in schizophrenia 1	27185	yes					1
DIXDC1	DIX domain containing 1	85458	yes					1
DKFZP434L187	hypothetical LOC26082	26082	yes					1
DKK2	dickkopf homolog 2 (Xenopus laevis)	27123	yes					1
DLC1	deleted in liver cancer 1	10395	yes					1
DLD	dihydrolipoamide dehydrogenase	1738	yes					1
DLG2	discs, large homolog 2 (Drosophila)	1740	yes					1
DLGAP1	discs, large (Drosophila) homolog-associated protein 1	9229	yes					1
DLX5	distal-less homeobox 5	1749	yes					1
DMD	dystrophin	1756	yes					1
DMRT2	doublesex and mab-3 related transcription factor 2	10655	yes					1
DMRTC2	DMRT-like family C2	63946	yes					1
DMXL2	Dmx-like 2	23312	yes					1
DNA2	DNA replication helicase 2 homolog (yeast)	1763					yes	1
DNAH14	dynein, axonemal, heavy chain 14	127602	yes					1
DNAH5	dynein, axonemal, heavy chain 5	1767	yes					1
DNAJA1	DnaJ (Hsp40) homolog, subfamily A, member 1	3301	yes					1
DNAJB14	DnaJ (Hsp40) homolog, subfamily B, member 14	79982	yes					1
DNAJB2	DnaJ (Hsp40) homolog, subfamily B, member 2	3300	yes					1
DNAJB4	DnaJ (Hsp40) homolog, subfamily B, member 4	11080	yes					1
DNAJC10	DnaJ (Hsp40) homolog, subfamily C, member 10	54431	yes					1
DNAJC14	DnaJ (Hsp40) homolog, subfamily C, member 14	85406	yes					1
DNAJC2	DnaJ (Hsp40) homolog, subfamily C, member 2	27000					yes	1
DNAJC21	DnaJ (Hsp40) homolog, subfamily C, member 21	134218	yes					1
DNAL1	dynein, axonemal, light chain 1	83544				yes		1
DNER	delta/notch-like EGF repeat containing	92737	yes					1
DNHD1	dynein heavy chain domain 1	144132	yes					1
DNM1L	dynamin 1-like	10059	yes					1
DNM3	dynamin 3	26052					yes	1
DOCK5	dedicator of cytokinesis 5	80005	yes					1
DOCK7	dedicator of cytokinesis 7	85440					yes	1
DOCK8	dedicator of cytokinesis 8	81704	yes					1
DOCK9	dedicator of cytokinesis 9	23348	yes					1
DOK6	docking protein 6	220164	yes					1
DOK7	docking protein 7	285489					yes	1
DOLPP1	dolichyl pyrophosphate phosphatase 1	57171	yes					1
DOPEY1	dopey family member 1	23033	yes					1
DOPEY2	dopey family member 2	9980	yes					1
DPAGT1	dolichyl-phosphate (UDP-N-acetylglucosamine) N-acetylglucosaminephosphotransferase 1 (GlcNAc-1-P transferase)	1798	yes					1
DPF3	D4, zinc and double PHD fingers, family 3	8110	yes					1
DPH5	DPH5 homolog (S. cerevisiae)	51611					yes	1
DPP6	dipeptidyl-peptidase 6	1804					yes	1
DPP8	dipeptidyl-peptidase 8	54878					yes	1
DPPA3	developmental pluripotency associated 3	359787					yes	1
DPT	dermatopontin	1805	yes					1
DPY19L2	dpy-19-like 2 (C. elegans)	283417	yes					1
DPY19L3	dpy-19-like 3 (C. elegans)	147991	yes					1
DPYS	dihydropyrimidinase	1807	yes					1
DPYSL5	dihydropyrimidinase-like 5	56896	yes					1
DR1	down-regulator of transcription 1, TBP-binding (negative cofactor 2)	1810	yes					1
DRAM2	DNA-damage regulated autophagy modulator 2	128338	yes					1
DRD5	dopamine receptor D5	1816	yes					1
DSC1	desmocollin 1	1823	yes					1
DSC2	desmocollin 2	1824	yes					1
DSCR6	Down syndrome critical region gene 6	53820	yes					1
DSCR8	Down syndrome critical region gene 8	84677	yes					1
DSE	dermatan sulfate epimerase	29940	yes					1
DSG4	desmoglein 4	147409	yes					1
DST	dystonin	667			yes			1
DSTYK	dual serine/threonine and tyrosine protein kinase	25778	yes					1
DTHD1	FLJ16686 protein	401124	yes					1
DTWD1	DTW domain containing 1	56986	yes					1
DTX3	deltex homolog 3 (Drosophila)	196403					yes	1
DUSP10	dual specificity phosphatase 10	11221	yes					1
DUSP11	dual specificity phosphatase 11 (RNA/RNP complex 1-interacting)	8446	yes					1
DUSP16	dual specificity phosphatase 16	80824	yes					1
DUSP19	dual specificity phosphatase 19	142679	yes					1
DUSP27	dual specificity phosphatase 27 (putative)	92235	yes					1
DUSP3	dual specificity phosphatase 3	1845	yes					1
DYNLL1	dynein, light chain, LC8-type 1	8655	yes					1
DYRK1A	dual-specificity tyrosine-(Y)-phosphorylation regulated kinase 1A	1859	yes					1
E2F6	E2F transcription factor 6	1876	yes					1
E2F7	E2F transcription factor 7	144455	yes					1
EAF2	ELL associated factor 2	55840	yes					1
EBF1	early B-cell factor 1	1879	yes					1
EBF3	early B-cell factor 3	253738	yes					1
EDDM3A	family with sequence similarity 12, member A	10876	yes					1
EDDM3B	family with sequence similarity 12, member B (epididymal)	64184	yes					1
EDEM3	ER degradation enhancer, mannosidase alpha-like 3	80267	yes					1
EDNRA	endothelin receptor type A	1909	yes					1
EDNRB	endothelin receptor type B	1910	yes					1
EEF1E1	eukaryotic translation elongation factor 1 epsilon 1	9521	yes					1
EFCAB2	EF-hand calcium binding domain 2	84288	yes					1
EFCAB6	EF-hand calcium binding domain 6	64800	yes					1
EFHC1	EF-hand domain (C-terminal) containing 1	114327	yes					1
EFR3A	EFR3 homolog A (S. cerevisiae)	23167	yes					1
EGFL6	EGF-like-domain, multiple 6	25975					yes	1
EHMT1	euchromatic histone-lysine N-methyltransferase 1	79813					yes	1
EHMT2	euchromatic histone-lysine N-methyltransferase 2	10919					yes	1
EIF1AY	eukaryotic translation initiation factor 1A, Y-linked	9086	yes					1
EIF2AK1	eukaryotic translation initiation factor 2-alpha kinase 1	27102	yes					1
EIF2AK2	eukaryotic translation initiation factor 2-alpha kinase 2	5610	yes					1
EIF2C2	eukaryotic translation initiation factor 2C, 2	27161					yes	1
EIF4ENIF1	eukaryotic translation initiation factor 4E nuclear import factor 1	56478	yes					1
ELAVL2	ELAV (embryonic lethal, abnormal vision, Drosophila)-like 2 (Hu antigen B)	1993	yes					1
ELAVL3	ELAV (embryonic lethal, abnormal vision, Drosophila)-like 3 (Hu antigen C)	1995	yes					1
ELF1	E74-like factor 1 (ets domain transcription factor)	1997	yes					1
ELF2	E74-like factor 2 (ets domain transcription factor)	1998	yes					1
ELF5	E74-like factor 5 (ets domain transcription factor)	2001	yes					1
ELK3	ELK3, ETS-domain protein (SRF accessory protein 2)	2004	yes					1
ELK4	ELK4, ETS-domain protein (SRF accessory protein 1)	2005	yes					1
ELL	elongation factor RNA polymerase II	8178	yes					1
ELMOD2	ELMO/CED-12 domain containing 2	255520	yes					1
ELOVL6	ELOVL family member 6, elongation of long chain fatty acids (FEN1/Elo2, SUR4/Elo3-like, yeast)	79071	yes					1
ELP2	elongation protein 2 homolog (S. cerevisiae)	55250	yes					1
EMB	embigin homolog (mouse)	133418	yes					1
EMCN	endomucin	51705	yes					1
EMG1	EMG1 nucleolar protein homolog (S. cerevisiae)	10436	yes					1
EML6	echinoderm microtubule associated protein like 6	400954	yes					1
ENGASE	endo-beta-N-acetylglucosaminidase	64772	yes					1
ENKUR	enkurin, TRPC channel interacting protein	219670	yes					1
ENPEP	glutamyl aminopeptidase (aminopeptidase A)	2028	yes					1
ENPP2	ectonucleotide pyrophosphatase/phosphodiesterase 2	5168					yes	1
ENPP3	ectonucleotide pyrophosphatase/phosphodiesterase 3	5169	yes					1
ENSA	endosulfine alpha	2029	yes					1
ENTPD2	ectonucleoside triphosphate diphosphohydrolase 2	954					yes	1
ENTPD5	ectonucleoside triphosphate diphosphohydrolase 5	957	yes					1
EP400	E1A binding protein p400	57634	yes					1
EPAS1	endothelial PAS domain protein 1	2034	yes					1
EPB41L4A	erythrocyte membrane protein band 4.1 like 4A	64097	yes					1
EPB41L4B	erythrocyte membrane protein band 4.1 like 4B	54566	yes					1
EPC2	enhancer of polycomb homolog 2 (Drosophila)	26122	yes					1
EPHA5	EPH receptor A5	2044	yes					1
EPHA6	EPH receptor A6	285220	yes					1
EPHA7	EPH receptor A7	2045	yes					1
EPHB1	EPH receptor B1	2047	yes					1
EPM2A	epilepsy, progressive myoclonus type 2A, Lafora disease (laforin)	7957	yes					1
EPT1	selenoprotein I	85465			yes			1
ERAP1	endoplasmic reticulum aminopeptidase 1	51752	yes					1
ERBB4	v-erb-a erythroblastic leukemia viral oncogene homolog 4 (avian)	2066	yes					1
ERCC6	excision repair cross-complementing rodent repair deficiency, complementation group 6	2074	yes					1
ERCC6L	excision repair cross-complementing rodent repair deficiency, complementation group 6-like	54821					yes	1
ERCC8	excision repair cross-complementing rodent repair deficiency, complementation group 8	1161	yes					1
EREG	epiregulin	2069	yes					1
ERGIC2	ERGIC and golgi 2	51290	yes					1
ERLEC1	chromosome 2 open reading frame 30	27248	yes					1
ERLIN1	ER lipid raft associated 1	10613					yes	1
ERMP1	endoplasmic reticulum metallopeptidase 1	79956	yes					1
ESCO2	establishment of cohesion 1 homolog 2 (S. cerevisiae)	157570	yes					1
ESRP2	epithelial splicing regulatory protein 2	80004	yes					1
ESRRG	estrogen-related receptor gamma	2104	yes					1
ESYT3	family with sequence similarity 62 (C2 domain containing), member C	83850	yes					1
ETAA1	Ewing tumor-associated antigen 1	54465	yes					1
ETFB	electron-transfer-flavoprotein, beta polypeptide	2109					yes	1
ETNK2	ethanolamine kinase 2	55224					yes	1
EVI2A	ecotropic viral integration site 2A	2123	yes					1
EVI5	ecotropic viral integration site 5	7813					yes	1
EXD1	exonuclease 3'-5' domain containing 1	161829	yes					1
EXOC4	exocyst complex component 4	60412	yes					1
EXOC5	exocyst complex component 5	10640		yes				1
EXOC6	exocyst complex component 6	54536	yes					1
EXOG	endo/exonuclease (5'-3'), endonuclease G-like	9941	yes					1
EXOSC10	exosome component 10	5394	yes					1
EXOSC9	exosome component 9	5393	yes					1
EXPH5	exophilin 5	23086	yes					1
EXT1	exostoses (multiple) 1	2131			yes			1
EXT2	exostoses (multiple) 2	2132					yes	1
F11	coagulation factor XI	2160	yes					1
F13A1	coagulation factor XIII, A1 polypeptide	2162	yes					1
F2R	coagulation factor II (thrombin) receptor	2149	yes					1
F2RL1	coagulation factor II (thrombin) receptor-like 1	2150	yes					1
F9	coagulation factor IX	2158	yes					1
FABP2	fatty acid binding protein 2, intestinal	2169					yes	1
FABP4	fatty acid binding protein 4, adipocyte	2167	yes					1
FADD	Fas (TNFRSF6)-associated via death domain	8772	yes					1
FAIM	Fas apoptotic inhibitory molecule	55179	yes					1
FAM102B	family with sequence similarity 102, member B	284611	yes					1
FAM105B	family with sequence similarity 105, member B	90268					yes	1
FAM118A	family with sequence similarity 118, member A	55007	yes					1
FAM118B	family with sequence similarity 118, member B	79607	yes					1
FAM119A	family with sequence similarity 119, member A	151194	yes					1
FAM120A	family with sequence similarity 120A	23196	yes					1
FAM120C	family with sequence similarity 120C	54954	yes					1
FAM122A	family with sequence similarity 122A	116224	yes					1
FAM122B	family with sequence similarity 122B	159090	yes					1
FAM133A	family with sequence similarity 133, member A	286499	yes					1
FAM134B	family with sequence similarity 134, member B	54463	yes					1
FAM134C	family with sequence similarity 134, member C	162427	yes					1
FAM135A	family with sequence similarity 135, member A	57579	yes					1
FAM135B	family with sequence similarity 135, member B	51059					yes	1
FAM13A	family with sequence similarity 13, member A	10144	yes					1
FAM13AOS	FAM13A opposite strand (non-protein coding)	285512	yes					1
FAM159A	family with sequence similarity 159, member A	348378					yes	1
FAM161A	family with sequence similarity 161, member A	84140	yes					1
FAM164A	family with sequence similarity 164, member A	51101	yes					1
FAM170B	family with sequence similarity 170, member B	170370					yes	1
FAM173A	family with sequence similarity 173, member A	65990					yes	1
FAM174A	family with sequence similarity 174, member A	345757	yes					1
FAM179B	family with sequence similarity 179, member B	23116	yes					1
FAM180A	family with sequence similarity 180, member A	389558	yes					1
FAM182A	family with sequence similarity 182, member A	284800					yes	1
FAM19A2	family with sequence similarity 19 (chemokine (C-C motif)-like), member A2	338811	yes					1
FAM22D	family with sequence similarity 22, member D	728130	yes					1
FAM35B	family with sequence similarity 35, member B	414241	yes					1
FAM35B2	family with sequence similarity 35, member B2	439965	yes					1
FAM38B	family with sequence similarity 38, member B	63895	yes					1
FAM40B	family with sequence similarity 40, member B	57464	yes					1
FAM46A	family with sequence similarity 46, member A	55603	yes					1
FAM47E	family with sequence similarity 47, member E	100129583	yes					1
FAM53C	family with sequence similarity 53, member C	51307	yes					1
FAM55A	family with sequence similarity 55, member A	120400					yes	1
FAM55C	family with sequence similarity 55, member C	91775	yes					1
FAM70B	family with sequence similarity 70, member B	348013					yes	1
FAM71D	family with sequence similarity 71, member D	161142	yes					1
FAM71E1	family with sequence similarity 71, member E1	112703					yes	1
FAM76A	family with sequence similarity 76, member A	199870	yes					1
FAM84B	family with sequence similarity 84, member B	157638	yes					1
FAM92A3	family with sequence similarity 92, member A3	403315	yes					1
FAM92B	family with sequence similarity 92, member B	339145	yes					1
FAM95B1	family with sequence similarity 95, member B1	100133036	yes					1
FAM9A	family with sequence similarity 9, member A	171482					yes	1
FAM9B	family with sequence similarity 9, member B	171483					yes	1
FANCC	Fanconi anemia, complementation group C	2176	yes					1
FANCL	Fanconi anemia, complementation group L	55120	yes					1
FANCM	Fanconi anemia, complementation group M	57697	yes					1
FAP	fibroblast activation protein, alpha	2191					yes	1
FAR1	fatty acyl CoA reductase 1	84188					yes	1
FASTKD2	FAST kinase domains 2	22868	yes					1
FBXL13	F-box and leucine-rich repeat protein 13	222235	yes					1
FBXL18	F-box and leucine-rich repeat protein 18	80028	yes					1
FBXL2	F-box and leucine-rich repeat protein 2	25827	yes					1
FBXL22	F-box and leucine-rich repeat protein 22	283807					yes	1
FBXL3	F-box and leucine-rich repeat protein 3	26224	yes					1
FBXL5	F-box and leucine-rich repeat protein 5	26234	yes					1
FBXO18	F-box protein, helicase, 18	84893	yes					1
FBXO28	F-box protein 28	23219	yes					1
FBXO33	F-box protein 33	254170	yes					1
FBXO36	F-box protein 36	130888	yes					1
FBXO4	F-box protein 4	26272					yes	1
FBXO8	F-box protein 8	26269	yes					1
FBXO9	F-box protein 9	26268	yes					1
FBXW7	F-box and WD repeat domain containing 7	55294	yes					1
FCHO1	FCH domain only 1	23149	yes					1
FCRL4	Fc receptor-like 4	83417	yes					1
FCRLA	Fc receptor-like A	84824	yes					1
FER	fer (fps/fes related) tyrosine kinase	2241	yes					1
FERMT2	fermitin family homolog 2 (Drosophila)	10979	yes					1
FFAR2	free fatty acid receptor 2	2867	yes					1
FGB	fibrinogen beta chain	2244	yes					1
FGF23	fibroblast growth factor 23	8074	yes					1
FGFR1	fibroblast growth factor receptor 1	2260	yes					1
FGFR1OP	FGFR1 oncogene partner	11116					yes	1
FGL1	fibrinogen-like 1	2267	yes					1
FHAD1	forkhead-associated (FHA) phosphopeptide binding domain 1	114827	yes					1
FHL3	four and a half LIM domains 3	2275	yes					1
FIG4	FIG4 homolog (S. cerevisiae)	9896					yes	1
FIGF	c-fos induced growth factor (vascular endothelial growth factor D)	2277	yes					1
FILIP1	filamin A interacting protein 1	27145	yes					1
FILIP1L	filamin A interacting protein 1-like	11259	yes					1
FKBP7	FK506 binding protein 7	51661					yes	1
FKBP9	FK506 binding protein 9, 63 kDa	11328	yes					1
FKSG83	FKSG83	83954	yes					1
FKTN	fukutin	2218	yes					1
FLJ32810	Rho-type GTPase-activating protein FLJ32810	143872	yes					1
FLJ40330	hypothetical LOC645784	645784	yes					1
FLJ40504	hypothetical protein FLJ40504	284085	yes					1
FLJ41603	FLJ41603 protein	389337	yes					1
FLJ43390	hypothetical LOC646113	646113	yes					1
FLJ43859	FAM75-like protein FLJ43859	389761	yes					1
FLJ43950	FAM75-like protein FLJ46321 pseudogene	347127	yes					1
FLJ44082	FAM75-like protein FLJ44082	389762	yes					1
FLOT1	flotillin 1	10211					yes	1
FLT1	fms-related tyrosine kinase 1 (vascular endothelial growth factor/vascular permeability factor receptor)	2321	yes					1
FMN2	formin 2	56776	yes					1
FNBP1L	formin binding protein 1-like	54874	yes					1
FNIP1	folliculin interacting protein 1	96459	yes					1
FOS	v-fos FBJ murine osteosarcoma viral oncogene homolog	2353	yes					1
FOSL2	FOS-like antigen 2	2355	yes					1
FOXA1	forkhead box A1	3169	yes					1
FOXA2	forkhead box A2	3170					yes	1
FOXD4	forkhead box D4	2298	yes					1
FOXD4L1	forkhead box D4-like 1	200350	yes					1
FOXD4L3	forkhead box D4-like 3	286380	yes					1
FOXD4L6	forkhead box D4-like 6	653404	yes					1
FREM2	FRAS1 related extracellular matrix protein 2	341640	yes					1
FRMD4A	FERM domain containing 4A	55691	yes					1
FRMD8	FERM domain containing 8	83786	yes					1
FSD1L	fibronectin type III and SPRY domain containing 1-like	83856	yes					1
FTSJD1	FtsJ methyltransferase domain containing 1	55783	yes					1
FUBP1	far upstream element (FUSE) binding protein 1	8880	yes					1
FUBP3	far upstream element (FUSE) binding protein 3	8939	yes					1
FUCA2	fucosidase, alpha-L- 2, plasma	2519	yes					1
FUT1	fucosyltransferase 1 (galactoside 2-alpha-L-fucosyltransferase, H blood group)	2523	yes					1
FUT10	fucosyltransferase 10 (alpha (1,3) fucosyltransferase)	84750	yes					1
FUT8	fucosyltransferase 8 (alpha (1,6) fucosyltransferase)	2530	yes					1
FYCO1	FYVE and coiled-coil domain containing 1	79443	yes					1
G3BP2	GTPase activating protein (SH3 domain) binding protein 2	9908	yes					1
G6PC	glucose-6-phosphatase, catalytic subunit	2538	yes					1
GAB4	GRB2-associated binding protein family, member 4	128954	yes					1
GABPA	GA binding protein transcription factor, alpha subunit 60kDa	2551	yes					1
GABRA1	gamma-aminobutyric acid (GABA) A receptor, alpha 1	2554	yes					1
GABRB1	gamma-aminobutyric acid (GABA) A receptor, beta 1	2560	yes					1
GABRE	gamma-aminobutyric acid (GABA) A receptor, epsilon	2564	yes					1
GABRP	gamma-aminobutyric acid (GABA) A receptor, pi	2568	yes					1
GALC	galactosylceramidase	2581	yes					1
GALK2	galactokinase 2	2585	yes					1
GALNT10	UDP-N-acetyl-alpha-D-galactosamine:polypeptide N-acetylgalactosaminyltransferase 10 (GalNAc-T10)	55568	yes					1
GALNT11	UDP-N-acetyl-alpha-D-galactosamine:polypeptide N-acetylgalactosaminyltransferase 11 (GalNAc-T11)	63917	yes					1
GALNT3	UDP-N-acetyl-alpha-D-galactosamine:polypeptide N-acetylgalactosaminyltransferase 3 (GalNAc-T3)	2591			yes			1
GAPVD1	GTPase activating protein and VPS9 domains 1	26130					yes	1
GAS2	growth arrest-specific 2	2620	yes					1
GATA3	GATA binding protein 3	2625	yes					1
GATA4	GATA binding protein 4	2626	yes					1
GATA6	GATA binding protein 6	2627	yes					1
GATM	glycine amidinotransferase (L-arginine:glycine amidinotransferase)	2628	yes					1
GC	group-specific component (vitamin D binding protein)	2638					yes	1
GCC2	GRIP and coiled-coil domain containing 2	9648	yes					1
GCFC1	chromosome 21 open reading frame 66	94104	yes					1
GCM1	glial cells missing homolog 1 (Drosophila)	8521	yes					1
GCNT2	glucosaminyl (N-acetyl) transferase 2, I-branching enzyme (I blood group)	2651	yes					1
GDA	guanine deaminase	9615	yes					1
GDAP2	ganglioside induced differentiation associated protein 2	54834	yes					1
GDEP	gene differentially expressed in prostate	118425	yes					1
GDF11	growth differentiation factor 11	10220	yes					1
GDF15	growth differentiation factor 15	9518					yes	1
GDPD5	glycerophosphodiester phosphodiesterase domain containing 5	81544	yes					1
GEM	GTP binding protein overexpressed in skeletal muscle	2669	yes					1
GEMIN6	gem (nuclear organelle) associated protein 6	79833	yes					1
GFI1	growth factor independent 1 transcription repressor	2672	yes					1
GFM2	G elongation factor, mitochondrial 2	84340	yes					1
GGA2	golgi associated, gamma adaptin ear containing, ARF binding protein 2	23062	yes					1
GHRLOS	ghrelin opposite strand (non-protein coding)	100126793	yes					1
GIF	gastric intrinsic factor (vitamin B synthesis)	2694	yes					1
GIMAP6	GTPase, IMAP family member 6	474344	yes					1
GIN1	gypsy retrotransposon integrase 1	54826	yes					1
GJA3	gap junction protein, alpha 3, 46kDa	2700	yes					1
GLB1L3	galactosidase, beta 1-like 3	112937	yes					1
GLDC	glycine dehydrogenase (decarboxylating)	2731					yes	1
GLIPR1L1	GLI pathogenesis-related 1 like 1	256710	yes					1
GLO1	glyoxalase I	2739	yes					1
GLRX3	glutaredoxin 3	10539	yes					1
GLS	glutaminase	2744	yes					1
GLT1D1	glycosyltransferase 1 domain containing 1	144423	yes					1
GM2A	GM2 ganglioside activator	2760	yes					1
GMFB	glia maturation factor, beta	2764	yes					1
GNA13	guanine nucleotide binding protein (G protein), alpha 13	10672	yes					1
GNA14	guanine nucleotide binding protein (G protein), alpha 14	9630					yes	1
GNAI3	guanine nucleotide binding protein (G protein), alpha inhibiting activity polypeptide 3	2773	yes					1
GNAS	GNAS complex locus	2778					yes	1
GNAZ	guanine nucleotide binding protein (G protein), alpha z polypeptide	2781	yes					1
GNB5	guanine nucleotide binding protein (G protein), beta 5	10681	yes					1
GNL3L	guanine nucleotide binding protein-like 3 (nucleolar)-like	54552	yes					1
GNPDA2	glucosamine-6-phosphate deaminase 2	132789	yes					1
GNPNAT1	glucosamine-phosphate N-acetyltransferase 1	64841	yes					1
GNPTG	N-acetylglucosamine-1-phosphate transferase, gamma subunit	84572	yes					1
GOLGA7B	golgi autoantigen, golgin subfamily a, 7B	401647	yes					1
GOLGB1	golgin B1, golgi integral membrane protein	2804	yes					1
GOLIM4	golgi integral membrane protein 4	27333					yes	1
GORAB	golgin, RAB6-interacting	92344	yes					1
GPATCH2	G patch domain containing 2	55105	yes					1
GPBP1	GC-rich promoter binding protein 1	65056	yes					1
GPBP1L1	GC-rich promoter binding protein 1-like 1	60313	yes					1
GPC4	glypican 4	2239	yes					1
GPCPD1	hypothetical protein KIAA1434	56261	yes					1
GPHN	gephyrin	10243	yes					1
GPM6A	glycoprotein M6A	2823	yes					1
GPR107	G protein-coupled receptor 107	57720	yes					1
GPR112	G protein-coupled receptor 112	139378	yes					1
GPR113	G protein-coupled receptor 113	165082	yes					1
GPR126	G protein-coupled receptor 126	57211	yes					1
GPR137B	G protein-coupled receptor 137B	7107	yes					1
GPR171	G protein-coupled receptor 171	29909	yes					1
GPR18	G protein-coupled receptor 18	2841	yes					1
GPR180	G protein-coupled receptor 180	160897	yes					1
GPR22	G protein-coupled receptor 22	2845	yes					1
GPR64	G protein-coupled receptor 64	10149	yes					1
GPR75	G protein-coupled receptor 75	10936	yes					1
GPR98	G protein-coupled receptor 98	84059	yes					1
GPSM2	G-protein signaling modulator 2 (AGS3-like, C. elegans)	29899	yes					1
GPX8	glutathione peroxidase 8 (putative)	493869	yes					1
GRAMD1C	GRAM domain containing 1C	54762	yes					1
GRB7	growth factor receptor-bound protein 7	2886	yes					1
GREB1	GREB1 protein	9687					yes	1
GRHL1	grainyhead-like 1 (Drosophila)	29841	yes					1
GRIA3	glutamate receptor, ionotrophic, AMPA 3	2892	yes					1
GRIA4	glutamate receptor, ionotrophic, AMPA 4	2893	yes					1
GRID1	glutamate receptor, ionotropic, delta 1	2894	yes					1
GRIK1	glutamate receptor, ionotropic, kainate 1	2897	yes					1
GRIN2A	glutamate receptor, ionotropic, N-methyl D-aspartate 2A	2903	yes					1
GRIN2B	glutamate receptor, ionotropic, N-methyl D-aspartate 2B	2904	yes					1
GRIN3A	glutamate receptor, ionotropic, N-methyl-D-aspartate 3A	116443	yes					1
GRM1	glutamate receptor, metabotropic 1	2911	yes					1
GRM5	glutamate receptor, metabotropic 5	2915	yes					1
GRM6	glutamate receptor, metabotropic 6	2916	yes					1
GRM8	glutamate receptor, metabotropic 8	2918	yes					1
GRTP1	growth hormone regulated TBC protein 1	79774					yes	1
GSTA1	glutathione S-transferase alpha 1	2938	yes					1
GSTK1	glutathione S-transferase kappa 1	373156	yes					1
GSTM3	glutathione S-transferase mu 3 (brain)	2947	yes					1
GSTO1	glutathione S-transferase omega 1	9446	yes					1
GTF2B	general transcription factor IIB	2959	yes					1
GTF2H3	general transcription factor IIH, polypeptide 3, 34kDa	2967	yes					1
GTF2H4	general transcription factor IIH, polypeptide 4, 52kDa	2968	yes					1
GTF2IRD1	GTF2I repeat domain containing 1	9569	yes					1
GTF3C3	general transcription factor IIIC, polypeptide 3, 102kDa	9330	yes					1
GTF3C6	general transcription factor IIIC, polypeptide 6, alpha 35kDa	112495	yes					1
GTSE1	G-2 and S-phase expressed 1	51512	yes					1
GUCY1B3	guanylate cyclase 1, soluble, beta 3	2983	yes					1
GULP1	GULP, engulfment adaptor PTB domain containing 1	51454	yes					1
GXYLT1	glycosyltransferase 8 domain containing 3	283464	yes					1
H2AFY	H2A histone family, member Y	9555	yes					1
H2BFWT	H2B histone family, member W, testis-specific	158983	yes					1
HAND2	heart and neural crest derivatives expressed 2	9464	yes					1
HAO1	hydroxyacid oxidase (glycolate oxidase) 1	54363	yes					1
HAP1	huntingtin-associated protein 1	9001	yes					1
HAS2	hyaluronan synthase 2	3037					yes	1
HAUS6	HAUS augmin-like complex, subunit 6	54801	yes					1
HBD	hemoglobin, delta	3045	yes					1
HCFC2	host cell factor C2	29915	yes					1
HCG26	HLA complex group 26	352961	yes					1
HCG2P7	HLA complex group 2 pseudogene 7	80867	yes					1
HCRTR1	hypocretin (orexin) receptor 1	3061	yes					1
HDAC6	histone deacetylase 6	10013					yes	1
HEBP1	heme binding protein 1	50865	yes					1
HELB	helicase (DNA) B	92797	yes					1
HELQ	helicase, POLQ-like	113510	yes					1
HELZ	helicase with zinc finger	9931				yes		1
HEMK1	HemK methyltransferase family member 1	51409	yes					1
HERC1	hect (homologous to the E6-AP (UBE3A) carboxyl terminus) domain and RCC1 (CHC1)-like domain (RLD) 1	8925					yes	1
HERC2	hect domain and RLD 2	8924					yes	1
HHEX	hematopoietically expressed homeobox	3087					yes	1
HIAT1	hippocampus abundant transcript 1	64645	yes					1
HIATL1	hippocampus abundant transcript-like 1	84641	yes					1
HIBADH	3-hydroxyisobutyrate dehydrogenase	11112	yes					1
HIF1A	hypoxia inducible factor 1, alpha subunit (basic helix-loop-helix transcription factor)	3091	yes					1
HIST1H2BD	histone cluster 1, H2bd	3017	yes					1
HIST1H2BK	histone cluster 1, H2bk	85236	yes					1
HIST2H2BF	histone cluster 2, H2bf	440689					yes	1
HIVEP2	human immunodeficiency virus type I enhancer binding protein 2	3097	yes					1
HLA-DPA1	major histocompatibility complex, class II, DP alpha 1	3113	yes					1
HLA-DQA2	major histocompatibility complex, class II, DQ alpha 2	3118	yes					1
HMBOX1	homeobox containing 1	79618	yes					1
HMGA2	high mobility group AT-hook 2	8091	yes					1
HMGCLL1	3-hydroxymethyl-3-methylglutaryl-Coenzyme A lyase-like 1	54511	yes					1
HMGXB4	HMG box domain containing 4	10042	yes					1
HNF4A	hepatocyte nuclear factor 4, alpha	3172	yes					1
HNF4G	hepatocyte nuclear factor 4, gamma	3174	yes					1
HNMT	histamine N-methyltransferase	3176	yes					1
HNRNPC	heterogeneous nuclear ribonucleoprotein C (C1/C2)	3183	yes					1
HNRNPM	heterogeneous nuclear ribonucleoprotein M	4670					yes	1
HOOK2	hook homolog 2 (Drosophila)	29911					yes	1
HOXA1	homeobox A1	3198	yes					1
HOXC5	homeobox C5	3222	yes					1
HOXC6	homeobox C6	3223	yes					1
HOXD13	homeobox D13	3239					yes	1
HPGD	hydroxyprostaglandin dehydrogenase 15-(NAD)	3248	yes					1
HPS3	Hermansky-Pudlak syndrome 3	84343	yes					1
HPS4	Hermansky-Pudlak syndrome 4	89781	yes					1
HRASLS	HRAS-like suppressor	57110	yes					1
HS3ST1	heparan sulfate (glucosamine) 3-O-sulfotransferase 1	9957					yes	1
HSD17B13	hydroxysteroid (17-beta) dehydrogenase 13	345275	yes					1
HSD17B4	hydroxysteroid (17-beta) dehydrogenase 4	3295					yes	1
HSD3B1	hydroxy-delta-5-steroid dehydrogenase, 3 beta- and steroid delta-isomerase 1	3283					yes	1
HSF2	heat shock transcription factor 2	3298	yes					1
HSF5	heat shock transcription factor family member 5	124535	yes					1
HSP90AB2P	heat shock protein 90kDa alpha (cytosolic), class B member 2 (pseudogene)	391634	yes					1
HSPA2	heat shock 70kDa protein 2	3306					yes	1
HSPB11	heat shock protein family B (small), member 11	51668					yes	1
HSPE1	heat shock 10kDa protein 1 (chaperonin 10)	3336	yes					1
HTATIP2	HIV-1 Tat interactive protein 2, 30kDa	10553	yes					1
HTN1	histatin 1	3346	yes					1
HTN3	histatin 3	3347	yes					1
HTR2A	5-hydroxytryptamine (serotonin) receptor 2A	3356	yes					1
HTR2C	5-hydroxytryptamine (serotonin) receptor 2C	3358	yes					1
HVCN1	hydrogen voltage-gated channel 1	84329	yes					1
HYAL4	hyaluronoglucosaminidase 4	23553	yes					1
IARS	isoleucyl-tRNA synthetase	3376					yes	1
IBTK	inhibitor of Bruton agammaglobulinemia tyrosine kinase	25998	yes					1
IDE	insulin-degrading enzyme	3416	yes					1
IER5	immediate early response 5	51278	yes					1
IFIT3	interferon-induced protein with tetratricopeptide repeats 3	3437	yes					1
IFLTD1	intermediate filament tail domain containing 1	160492	yes					1
IFNA1	interferon, alpha 1	3439	yes					1
IFNA10	interferon, alpha 10	3446					yes	1
IFNAR1	interferon (alpha, beta and omega) receptor 1	3454	yes					1
IFNGR2	interferon gamma receptor 2 (interferon gamma transducer 1)	3460	yes					1
IFNWP18	interferon, omega 18 (pseudogene)	360001					yes	1
IFRD1	interferon-related developmental regulator 1	3475	yes					1
IFT52	intraflagellar transport 52 homolog (Chlamydomonas)	51098	yes					1
IGF1	insulin-like growth factor 1 (somatomedin C)	3479		yes				1
IGF2BP1	insulin-like growth factor 2 mRNA binding protein 1	10642	yes					1
IGF2BP2	insulin-like growth factor 2 mRNA binding protein 2	10644	yes					1
IGF2BP3	insulin-like growth factor 2 mRNA binding protein 3	10643	yes					1
IGHV3-21	immunoglobulin heavy variable 3-21	28444					yes	1
IGLV7-43	immunoglobulin lambda variable 7-43	28776					yes	1
IGSF1	immunoglobulin superfamily, member 1	3547	yes					1
IGSF3	immunoglobulin superfamily, member 3	3321	yes					1
IKBIP	IKK interacting protein	121457	yes					1
IKZF1	IKAROS family zinc finger 1 (Ikaros)	10320	yes					1
IKZF5	IKAROS family zinc finger 5 (Pegasus)	64376	yes					1
IL10	interleukin 10	3586	yes					1
IL12B	interleukin 12B (natural killer cell stimulatory factor 2, cytotoxic lymphocyte maturation factor 2, p40)	3593	yes					1
IL1B	interleukin 1, beta	3553					yes	1
IL1F9	interleukin 1 family, member 9	56300	yes					1
IL1R1	interleukin 1 receptor, type I	3554	yes					1
IL1RAP	interleukin 1 receptor accessory protein	3556	yes					1
IL2	interleukin 2	3558	yes					1
IL22RA1	interleukin 22 receptor, alpha 1	58985	yes					1
IL24	interleukin 24	11009	yes					1
IL28RA	interleukin 28 receptor, alpha (interferon, lambda receptor)	163702	yes					1
IL33	interleukin 33	90865	yes					1
IL6	interleukin 6 (interferon, beta 2)	3569	yes					1
IL8	interleukin 8	3576	yes					1
ILF2	interleukin enhancer binding factor 2, 45kDa	3608					yes	1
IMMP2L	IMP2 inner mitochondrial membrane peptidase-like (S. cerevisiae)	83943	yes					1
IMP4	IMP4, U3 small nucleolar ribonucleoprotein, homolog (yeast)	92856	yes					1
IMPA1	inositol(myo)-1(or 4)-monophosphatase 1	3612	yes					1
IMPG1	interphotoreceptor matrix proteoglycan 1	3617	yes					1
INA	internexin neuronal intermediate filament protein, alpha	9118	yes					1
INSR	insulin receptor	3643	yes					1
INTU	inturned planar cell polarity effector homolog (Drosophila)	27152					yes	1
IPO7	importin 7	10527	yes					1
IPO8	importin 8	10526	yes					1
IPO9	importin 9	55705		yes				1
IPPK	inositol 1,3,4,5,6-pentakisphosphate 2-kinase	64768	yes					1
IQCF3	IQ motif containing F3	401067	yes					1
IQGAP1	IQ motif containing GTPase activating protein 1	8826	yes					1
IQUB	IQ motif and ubiquitin domain containing	154865	yes					1
IRAK1BP1	interleukin-1 receptor-associated kinase 1 binding protein 1	134728	yes					1
IRAK3	interleukin-1 receptor-associated kinase 3	11213	yes					1
IRS1	insulin receptor substrate 1	3667	yes					1
ISCU	iron-sulfur cluster scaffold homolog (E. coli)	23479					yes	1
ISPD	notch1-induced protein	729920	yes					1
ITGA1	integrin, alpha 1	3672	yes					1
ITGB5	integrin, beta 5	3693	yes					1
ITGB8	integrin, beta 8	3696	yes					1
ITIH4	inter-alpha (globulin) inhibitor H4 (plasma Kallikrein-sensitive glycoprotein)	3700					yes	1
ITPR2	inositol 1,4,5-triphosphate receptor, type 2	3709	yes					1
ITPRIP	inositol 1,4,5-triphosphate receptor interacting protein	85450	yes					1
JAKMIP2	Janus kinase and microtubule interacting protein 2	9832	yes					1
JMJD1C	jumonji domain containing 1C	221037	yes					1
KAL1	Kallmann syndrome 1 sequence	3730	yes					1
KALRN	kalirin, RhoGEF kinase	8997	yes					1
KANK2	KN motif and ankyrin repeat domains 2	25959	yes					1
KAT2B	K(lysine) acetyltransferase 2B	8850	yes					1
KATNAL1	katanin p60 subunit A-like 1	84056					yes	1
KBTBD11	kelch repeat and BTB (POZ) domain containing 11	9920	yes					1
KBTBD2	kelch repeat and BTB (POZ) domain containing 2	25948	yes					1
KBTBD4	kelch repeat and BTB (POZ) domain containing 4	55709	yes					1
KBTBD8	kelch repeat and BTB (POZ) domain containing 8	84541	yes					1
KCNA1	potassium voltage-gated channel, shaker-related subfamily, member 1 (episodic ataxia with myokymia)	3736	yes					1
KCNC2	potassium voltage-gated channel, Shaw-related subfamily, member 2	3747	yes					1
KCNJ10	potassium inwardly-rectifying channel, subfamily J, member 10	3766	yes					1
KCNJ14	potassium inwardly-rectifying channel, subfamily J, member 14	3770	yes					1
KCNJ16	potassium inwardly-rectifying channel, subfamily J, member 16	3773	yes					1
KCNJ2	potassium inwardly-rectifying channel, subfamily J, member 2	3759	yes					1
KCNMB2	potassium large conductance calcium-activated channel, subfamily M, beta member 2	10242	yes					1
KCNN1	potassium intermediate/small conductance calcium-activated channel, subfamily N, member 1	3780	yes					1
KCNN2	potassium intermediate/small conductance calcium-activated channel, subfamily N, member 2	3781					yes	1
KCNQ5	potassium voltage-gated channel, KQT-like subfamily, member 5	56479	yes					1
KCNV1	potassium channel, subfamily V, member 1	27012	yes					1
KCTD15	potassium channel tetramerisation domain containing 15	79047	yes					1
KCTD18	potassium channel tetramerisation domain containing 18	130535	yes					1
KCTD8	potassium channel tetramerisation domain containing 8	386617	yes					1
KDELR2	KDEL (Lys-Asp-Glu-Leu) endoplasmic reticulum protein retention receptor 2	11014	yes					1
KDM1B	amine oxidase (flavin containing) domain 1	221656	yes					1
KDM3B	lysine (K)-specific demethylase 3B	51780	yes					1
KDM6A	lysine (K)-specific demethylase 6A	7403	yes					1
KGFLP1	keratinocyte growth factor-like protein 1	387628	yes					1
KHDRBS2	KH domain containing, RNA binding, signal transduction associated 2	202559	yes					1
KHDRBS3	KH domain containing, RNA binding, signal transduction associated 3	10656	yes					1
KIAA0141	KIAA0141	9812	yes					1
KIAA0146	KIAA0146	23514	yes					1
KIAA0196	KIAA0196	9897	yes					1
KIAA0240	KIAA0240	23506	yes					1
KIAA0319	KIAA0319	9856	yes					1
KIAA0494	KIAA0494	9813	yes					1
KIAA0562	KIAA0562	9731	yes					1
KIAA0564	KIAA0564	23078	yes					1
KIAA0586	KIAA0586	9786	yes					1
KIAA0831	KIAA0831	22863	yes					1
KIAA0907	KIAA0907	22889	yes					1
KIAA1012	KIAA1012	22878	yes					1
KIAA1024	KIAA1024	23251	yes					1
KIAA1107	KIAA1107	23285					yes	1
KIAA1191	KIAA1191	57179					yes	1
KIAA1211	KIAA1211	57482	yes					1
KIAA1267	KIAA1267	284058	yes					1
KIAA1407	KIAA1407	57577	yes					1
KIAA1614	KIAA1614	57710					yes	1
KIAA1715	KIAA1715	80856	yes					1
KIAA1826	KIAA1826	84437	yes					1
KIF13A	kinesin family member 13A	63971					yes	1
KIF13B	kinesin family member 13B	23303	yes					1
KIF14	kinesin family member 14	9928	yes					1
KIF15	kinesin family member 15	56992					yes	1
KIF18A	kinesin family member 18A	81930					yes	1
KIF2C	kinesin family member 2C	11004					yes	1
KIF5A	kinesin family member 5A	3798	yes					1
KIF5B	kinesin family member 5B	3799	yes					1
KIF5C	kinesin family member 5C	3800	yes					1
KIN	KIN, antigenic determinant of recA protein homolog (mouse)	22944	yes					1
KL	klotho	9365	yes					1
KLF11	Kruppel-like factor 11	8462	yes					1
KLF17	Kruppel-like factor 17	128209	yes					1
KLF6	Kruppel-like factor 6	1316	yes					1
KLF9	Kruppel-like factor 9	687	yes					1
KLHDC10	kelch domain containing 10	23008	yes					1
KLHL14	kelch-like 14 (Drosophila)	57565	yes					1
KLHL15	kelch-like 15 (Drosophila)	80311	yes					1
KLHL18	kelch-like 18 (Drosophila)	23276	yes					1
KLHL28	kelch-like 28 (Drosophila)	54813	yes					1
KLHL6	kelch-like 6 (Drosophila)	89857					yes	1
KLHL8	kelch-like 8 (Drosophila)	57563	yes					1
KLK10	kallikrein-related peptidase 10	5655	yes					1
KLK9	kallikrein-related peptidase 9	284366	yes					1
KLKBL4	plasma kallikrein-like protein 4	221191					yes	1
KLRC2	killer cell lectin-like receptor subfamily C, member 2	3822	yes					1
KNG1	kininogen 1	3827					yes	1
KPNA1	karyopherin alpha 1 (importin alpha 5)	3836	yes					1
KPNA3	karyopherin alpha 3 (importin alpha 4)	3839	yes					1
KRBA1	KRAB-A domain containing 1	84626					yes	1
KRCC1	lysine-rich coiled-coil 1	51315	yes					1
KRIT1	KRIT1, ankyrin repeat containing	889	yes					1
KRR1	KRR1, small subunit (SSU) processome component, homolog (yeast)	11103	yes					1
KRT31	keratin 31	3881					yes	1
KRT35	keratin 35	3886					yes	1
KRT80	keratin 80	144501	yes					1
KRT82	keratin 82	3888	yes					1
KRTAP20-1	keratin associated protein 20-1	337975					yes	1
KY	kyphoscoliosis peptidase	339855	yes					1
L3MBTL3	l(3)mbt-like 3 (Drosophila)	84456	yes					1
LACE1	lactation elevated 1	246269	yes					1
LAMA1	laminin, alpha 1	284217					yes	1
LAMC1	laminin, gamma 1 (formerly LAMB2)	3915	yes					1
LARP1B	La ribonucleoprotein domain family, member 1B	55132	yes					1
LARP4	La ribonucleoprotein domain family, member 4	113251	yes					1
LARP4B	La ribonucleoprotein domain family, member 4B	23185	yes					1
LASS3	LAG1 homolog, ceramide synthase 3	204219	yes					1
LATS2	LATS, large tumor suppressor, homolog 2 (Drosophila)	26524	yes					1
LBR	lamin B receptor	3930	yes					1
LCA5	Leber congenital amaurosis 5	167691	yes					1
LCA5L	Leber congenital amaurosis 5-like	150082	yes					1
LCP1	lymphocyte cytosolic protein 1 (L-plastin)	3936	yes					1
LDB2	LIM domain binding 2	9079	yes					1
LDHAL6B	lactate dehydrogenase A-like 6B	92483					yes	1
LDHD	lactate dehydrogenase D	197257					yes	1
LECT2	leukocyte cell-derived chemotaxin 2	3950					yes	1
LEMD3	LEM domain containing 3	23592	yes					1
LEPREL1	leprecan-like 1	55214	yes					1
LEPROT	leptin receptor overlapping transcript	54741	yes					1
LETMD1	LETM1 domain containing 1	25875	yes					1
LHX6	LIM homeobox 6	26468	yes					1
LILRA1	leukocyte immunoglobulin-like receptor, subfamily A (with TM domain), member 1	11024					yes	1
LILRA2	leukocyte immunoglobulin-like receptor, subfamily A (with TM domain), member 2	11027					yes	1
LILRA5	leukocyte immunoglobulin-like receptor, subfamily A (with TM domain), member 5	353514					yes	1
LILRA6	leukocyte immunoglobulin-like receptor, subfamily A (with TM domain), member 6	79168					yes	1
LILRB1	leukocyte immunoglobulin-like receptor, subfamily B (with TM and ITIM domains), member 1	10859					yes	1
LILRB4	leukocyte immunoglobulin-like receptor, subfamily B (with TM and ITIM domains), member 4	11006	yes					1
LIMD2	LIM domain containing 2	80774	yes					1
LIN54	lin-54 homolog (C. elegans)	132660	yes					1
LIN7A	lin-7 homolog A (C. elegans)	8825	yes					1
LIPA	lipase A, lysosomal acid, cholesterol esterase	3988	yes					1
LMBR1	limb region 1 homolog (mouse)	64327	yes					1
LMBRD1	LMBR1 domain containing 1	55788					yes	1
LMO7	LIM domain 7	4008	yes					1
LOC100128554	hypothetical protein LOC100128554	100128554	yes					1
LOC100129361	similar to mCG115122	100129361				yes		1
LOC100130238	hypothetical LOC100130238	100130238	yes					1
LOC100130522	similar to hCG1996578	100130522	yes					1
LOC100144603	hypothetical transcript	100144603	yes					1
LOC121838	hypothetical LOC121838	121838	yes					1
LOC121952	hypothetical LOC121952	121952	yes					1
LOC145474	hypothetical protein LOC145474	145474	yes					1
LOC145820	hypothetical protein LOC145820	145820	yes					1
LOC149620	CHIA-like pseudogene	149620	yes					1
LOC158376	hypothetical LOC158376	158376	yes					1
LOC158572	hypothetical LOC158572	158572	yes					1
LOC162632	TL132 pseudogene	162632	yes					1
LOC253039	hypothetical LOC253039	253039	yes					1
LOC284551	hypothetical LOC284551	284551	yes					1
LOC285375	hypothetical LOC285375	285375	yes					1
LOC285456	hypothetical LOC285456	285456	yes					1
LOC285954	hypothetical LOC285954	285954	yes					1
LOC286094	hypothetical LOC286094	286094	yes					1
LOC338667	hypothetical protein LOC338667	338667				yes		1
LOC390956	similar to TRIM5/cyclophilin A fusion protein	390956					yes	1
LOC399815	chromosome 10 open reading frame 88 pseudogene	399815	yes					1
LOC401127	WD repeat domain 5 pseudogene	401127	yes					1
LOC415056	hypothetical LOC415056	415056	yes					1
LOC440925	hypothetical LOC440925	440925	yes					1
LOC641367	cyclin Y-like pseudogene	641367	yes					1
LOC643763	hypothetical LOC643763	643763	yes					1
LOC647121	embigin homolog (mouse) pseudogene	647121	yes					1
LOC647288	CTAGE family, member 5 pseudogene	647288	yes					1
LOC648740	ACTB pseudogene	648740	yes					1
LOC728715	similar to hCG38149	728715				yes		1
LOC728819	hCG1645220	728819	yes					1
LOC728832	similar to Uncharacterized protein FLJ76381	728832				yes		1
LOC729603	calcium binding protein P22 pseudogene	729603	yes					1
LOC90246	hypothetical protein LOC90246	90246	yes					1
LOC96610	BMS1 homolog, ribosome assembly protein (yeast) pseudogene	96610	yes					1
LONP2	lon peptidase 2, peroxisomal	83752	yes					1
LOX	lysyl oxidase	4015	yes					1
LPA	lipoprotein, Lp(a)	4018					yes	1
LPAR1	lysophosphatidic acid receptor 1	1902	yes					1
LPL	lipoprotein lipase	4023	yes					1
LPPR4	plasticity related gene 1	9890	yes					1
LPXN	leupaxin	9404	yes					1
LRCH2	leucine-rich repeats and calponin homology (CH) domain containing 2	57631	yes					1
LRFN3	leucine rich repeat and fibronectin type III domain containing 3	79414					yes	1
LRFN5	leucine rich repeat and fibronectin type III domain containing 5	145581	yes					1
LRMP	lymphoid-restricted membrane protein	4033	yes					1
LRP12	low density lipoprotein-related protein 12	29967	yes					1
LRP1B	low density lipoprotein-related protein 1B (deleted in tumors)	53353	yes					1
LRP2	low density lipoprotein-related protein 2	4036	yes					1
LRP4	low density lipoprotein receptor-related protein 4	4038	yes					1
LRPAP1	low density lipoprotein receptor-related protein associated protein 1	4043					yes	1
LRRC17	leucine rich repeat containing 17	10234	yes					1
LRRC28	leucine rich repeat containing 28	123355	yes					1
LRRC36	leucine rich repeat containing 36	55282	yes					1
LRRC3B	leucine rich repeat containing 3B	116135	yes					1
LRRC48	leucine rich repeat containing 48	83450	yes					1
LRRC8C	leucine rich repeat containing 8 family, member C	84230	yes					1
LRRC8D	leucine rich repeat containing 8 family, member D	55144	yes					1
LRRIQ1	leucine-rich repeats and IQ motif containing 1	84125	yes					1
LRRN1	leucine rich repeat neuronal 1	57633	yes					1
LRRTM1	leucine rich repeat transmembrane neuronal 1	347730	yes					1
LRRTM4	leucine rich repeat transmembrane neuronal 4	80059	yes					1
LRTOMT	leucine rich transmembrane and 0-methyltransferase domain containing	220074	yes					1
LSR	lipolysis stimulated lipoprotein receptor	51599					yes	1
LUC7L3	cisplatin resistance-associated overexpressed protein	51747	yes					1
LYPD6	LY6/PLAUR domain containing 6	130574	yes					1
LYSMD3	LysM, putative peptidoglycan-binding, domain containing 3	116068	yes					1
MACROD2	MACRO domain containing 2	140733	yes					1
MAEL	maelstrom homolog (Drosophila)	84944	yes					1
MAGEB16	melanoma antigen family B, 16	139604	yes					1
MAGI2	membrane associated guanylate kinase, WW and PDZ domain containing 2	9863	yes					1
MAGOHB	mago-nashi homolog B (Drosophila)	55110	yes					1
MAK	male germ cell-associated kinase	4117	yes					1
MALL	mal, T-cell differentiation protein-like	7851	yes					1
MAML3	mastermind-like 3 (Drosophila)	55534	yes					1
MAN1A1	mannosidase, alpha, class 1A, member 1	4121	yes					1
MAN1A2	mannosidase, alpha, class 1A, member 2	10905	yes					1
MANEA	mannosidase, endo-alpha	79694	yes					1
MAP1B	microtubule-associated protein 1B	4131	yes					1
MAP2K1	mitogen-activated protein kinase kinase 1	5604	yes					1	yes
MAP2K6	mitogen-activated protein kinase kinase 6	5608	yes					1
MAP3K9	mitogen-activated protein kinase kinase kinase 9	4293		yes				1
MAP4K4	mitogen-activated protein kinase kinase kinase kinase 4	9448	yes					1
MAP9	microtubule-associated protein 9	79884	yes					1
MAPK1	mitogen-activated protein kinase 1	5594	yes					1	yes
MAPK14	mitogen-activated protein kinase 14	1432	yes					1	yes
MAPK8	mitogen-activated protein kinase 8	5599	yes					1
MAPK9	mitogen-activated protein kinase 9	5601	yes					1
MAPKAPK5	mitogen-activated protein kinase-activated protein kinase 5	8550	yes					1
MAPRE2	microtubule-associated protein, RP/EB family, member 2	10982	yes					1
MAPT	microtubule-associated protein tau	4137	yes					1
MARCH7	membrane-associated ring finger (C3HC4) 7	64844	yes					1
MARVELD2	MARVEL domain containing 2	153562	yes					1
MASTL	microtubule associated serine/threonine kinase-like	84930	yes					1
MAT1A	methionine adenosyltransferase I, alpha	4143	yes					1
MATR3	matrin 3	9782	yes					1
MAX	MYC associated factor X	4149	yes					1
MBNL1	muscleblind-like (Drosophila)	4154	yes					1
MBNL2	muscleblind-like 2 (Drosophila)	10150	yes					1
MBP	myelin basic protein	4155	yes					1
MBTD1	mbt domain containing 1	54799	yes					1
MCART6	mitochondrial carrier triple repeat 6	401612	yes					1
MCC	mutated in colorectal cancers	4163	yes					1
MCCC1	methylcrotonoyl-Coenzyme A carboxylase 1 (alpha)	56922					yes	1
MCFD2	multiple coagulation factor deficiency 2	90411			yes			1
MCM2	minichromosome maintenance complex component 2	4171					yes	1
MCM9	minichromosome maintenance complex component 9	254394	yes					1
MCOLN3	mucolipin 3	55283	yes					1
MCTS1	malignant T cell amplified sequence 1	28985					yes	1
MDM1	Mdm1 nuclear protein homolog (mouse)	56890	yes					1
MDM4	Mdm4 p53 binding protein homolog (mouse)	4194	yes					1
MDN1	MDN1, midasin homolog (yeast)	23195	yes					1
ME2	malic enzyme 2, NAD(+)-dependent, mitochondrial	4200	yes					1
MECOM	ecotropic viral integration site 1	2122	yes					1
MED13L	mediator complex subunit 13-like	23389	yes					1
MED14	mediator complex subunit 14	9282	yes					1
MED28	mediator complex subunit 28	80306	yes					1
MED30	mediator complex subunit 30	90390	yes					1
MEIS1	Meis homeobox 1	4211	yes					1
MEIS3P1	Meis homeobox 3 pseudogene 1	4213	yes					1
METTL14	methyltransferase like 14	57721	yes					1
MEX3A	mex-3 homolog A (C. elegans)	92312		yes				1
MFAP5	microfibrillar associated protein 5	8076	yes					1
MFGE8	milk fat globule-EGF factor 8 protein	4240	yes					1
MFN1	mitofusin 1	55669					yes	1
MFN2	mitofusin 2	9927					yes	1
MFSD10	major facilitator superfamily domain containing 10	10227					yes	1
MFSD6	major facilitator superfamily domain containing 6	54842	yes					1
MGAT3	mannosyl (beta-1,4-)-glycoprotein beta-1,4-N-acetylglucosaminyltransferase	4248					yes	1
MGC2752	hypothetical LOC65996	65996	yes					1
MGC4473	hypothetical LOC79100	79100	yes					1
MGST1	microsomal glutathione S-transferase 1	4257	yes					1
MICALCL	MICAL C-terminal like	84953	yes					1
MIER3	mesoderm induction early response 1, family member 3	166968	yes					1
MINPP1	multiple inositol polyphosphate histidine phosphatase, 1	9562	yes					1
MIPEP	mitochondrial intermediate peptidase	4285	yes					1
MIPOL1	mirror-image polydactyly 1	145282					yes	1
[truncated: 1,225 more rows]
