# Supplementary material for: The Expression Levels of MicroRNA-361-5p and Its Target VEGFA Are Inversely Correlated in Human Cutaneous Squamous Cell Carcinoma
Source: PLoS One. 2012 Nov 14;7(11):e49568. doi: 10.1371/journal.pone.0049568 (PMC3498195; doi:10.1371/journal.pone.0049568)
Supplement: Table S3 — Gene set enrichment analysis of predicted miR-361-5p targets. Target predictions were obtained from the following web services: microRNA.org [54], TargetScan [55], DIANA-microT [56], miRDB [57], and MicroCosm [58]. Results were pooled and converted to uniform gene identifiers using the DAVID web service [98]. Putative targets were compared to a human reference gene list and analyzed for pathway enrichment using PANTHER [99]. Pathways significantly enriched among predicted miR-361-5p targets are given. For each pathway, the number of genes from the reference list, the number of genes from the putative target list, the number of genes expected by chance, and the P value are indicated. P values are not Bonferroni-corrected. The VEGF pathway is highlighted. (XLSX) [file pone.0049568.s008.xlsx]

## Sheet: PANTHER analysis
Pathway	Reference list (Homo sapiens genes; 19911)	Predicted miR-361-5p targets (2897)	Predicted miR-361-5p targets (expected)	P value
PDGF signaling pathway	159	50	23.13	7.68 x 10-7
T cell activation	102	36	14.84	2.19 x 10-6
EGF receptor signaling pathway	135	42	19.64	7.20 x 10-6
FGF signaling pathway	124	38	18.04	2.61 x 10-5
p53 pathway	113	35	16.44	4.32 x 10-5
B cell activation	82	28	11.93	4.85 x 10-5
Metabotropic glutamate receptor group III pathway	73	25	10.62	1.14 x 10-4
Metabotropic glutamate receptor group I pathway	36	16	5.24	1.14 x 10-4
Endothelin signaling pathway	91	28	13.24	2.62 x 10-4
Apoptosis signaling pathway	123	34	17.9	4.28 x 10-4
Ras Pathway	79	24	11.49	8.18 x 10-4
Angiogenesis	191	45	27.79	1.55 x 10-3
Wnt signaling pathway	317	66	46.12	3.18 x 10-3
5HT2 type receptor mediated signaling pathway	69	20	10.04	3.54 x 10-3
Inflammation mediated by chemokine and cytokine signaling pathway	283	59	41.18	4.91 x 10-3
Thyrotropin-releasing hormone receptor signaling pathway	62	18	9.02	5.37 x 10-3
Insulin/IGF pathway-mitogen activated protein kinase kinase/MAP kinase cascade	35	12	5.09	6.21 x 10-3
Oxytocin receptor mediated signaling pathway	60	17	8.73	8.35 x 10-3
Alpha adrenergic receptor signaling pathway	32	11	4.66	8.40 x 10-3
VEGF signaling pathway	75	20	10.91	8.46 x 10-3
Alzheimer disease-amyloid secretase pathway	71	19	10.33	9.73 x 10-3
Histamine H1 receptor mediated signaling pathway	47	14	6.84	1.06 x 10-2
p53 pathway feedback loops 2	52	15	7.57	1.09 x 10-2
Circadian clock system	9	5	1.31	1.10 x 10-2
Beta2 adrenergic receptor signaling pathway	44	13	6.4	1.42 x 10-2
Beta1 adrenergic receptor signaling pathway	44	13	6.4	1.42 x 10-2
Oxidative stress response	60	16	8.73	1.71 x 10-2
Integrin signalling pathway	181	38	26.34	1.85 x 10-2
Muscarinic acetylcholine receptor 1 and 3 signaling pathway	61	16	8.88	1.95 x 10-2
P53 pathway feedback loops 1	7	4	1.02	2.01 x 10-2
PI3 kinase pathway	115	26	16.73	2.11 x 10-2
Glutamine glutamate conversion	4	3	0.58	2.14 x 10-2
Parkinson disease	100	23	14.55	2.42 x 10-2
TGF-beta signaling pathway	145	31	21.1	2.50 x 10-2
Interferon-gamma signaling pathway	29	9	4.22	2.85 x 10-2
Metabotropic glutamate receptor group II pathway	51	13	7.42	3.96 x 10-2
Heterotrimeric G-protein signaling pathway-Gq alpha and Go alpha mediated pathway	134	28	19.5	4.03 x 10-2
FAS signaling pathway	36	10	5.24	4.12 x 10-2
