# Supplementary material for: The Expression Levels of MicroRNA-361-5p and Its Target VEGFA Are Inversely Correlated in Human Cutaneous Squamous Cell Carcinoma
Source: PLoS One. 2012 Nov 14;7(11):e49568. doi: 10.1371/journal.pone.0049568 (PMC3498195; doi:10.1371/journal.pone.0049568)
Supplement: Table S4 — Overview of microRNA mimics and antisense inhibitors used in this study. Ordering information and, where applicable, identifiers and sequences of the mature miRNAs are indicated. (XLSX) [file pone.0049568.s009.xlsx]

## Sheet: Pre- & Anti-miRs
Name	Mature miRNA ID	Mature miRNA sequence	Product ID	Pre-/Anti-miR ID	Supplier
Cy3 dye-labeled Pre-miR Negative Control # 1	n/a	n/a	AM17120	n/a	Applied Biosystems (Ambion)
Cy3 dye-labeled Anti-miR Negative Control # 1	n/a	n/a	AM17011	n/a	Applied Biosystems (Ambion)
Pre-miR Negative Control #1	n/a	n/a	AM17110	n/a	Applied Biosystems (Ambion)
Anti-miR Negative Control #1	n/a	n/a	AM17010	n/a	Applied Biosystems (Ambion)
Pre-miR-361-5p	hsa-miR-361-5p	UUAUCAGAAUCUCCAGGGGUAC	AM17100	PM10085	Applied Biosystems (Ambion)
Anti-miR-361-5p	hsa-miR-361-5p	UUAUCAGAAUCUCCAGGGGUAC	AM17000	AM10085	Applied Biosystems (Ambion)
