# Supplementary material for: The Expression Levels of MicroRNA-361-5p and Its Target VEGFA Are Inversely Correlated in Human Cutaneous Squamous Cell Carcinoma
Source: PLoS One. 2012 Nov 14;7(11):e49568. doi: 10.1371/journal.pone.0049568 (PMC3498195; doi:10.1371/journal.pone.0049568)
Supplement: Table S5 — Overview of quantitative reverse transcription PCR assays used in this study. In addition to the ordering information, identifiers of the targeted genes and assayed transcripts are given. Where available, the binding regions of the primers and probes as well as the amplicon lengths are indicated. (XLSX) [file pone.0049568.s010.xlsx]

## Sheet: TaqMan assays
Name	Gene symbol	Description	Entrez ID	Product ID	Assay ID	Supplier	Binding region	Amplicon length	Targeted RefSeq / miRBase transcripts	Mature microRNA ID	Mature (miRNA) sequence
ACTB	ACTB	actin, beta	60	4326315E	n/a	Applied Biosystems	exon 1	171	NM_001101	n/a	n/a
VEGFA exon 3	VEGFA	vascular endothelial growth factor A	7422	4331182	Hs99999070_m1	Applied Biosystems	exon 3 (around nt 1165 of NM_001025366)	63	NM_001025366.2 , NM_001025367.2 , NM_001025368.2 , NM_001025369.2 , NM_001025370.2 , NM_001033756.2 , NM_001171622.1 , NM_001171623.1 , NM_001171624.1 , NM_001171625.1 , NM_001171626.1 , NM_001171627.1 , NM_001171628.1 , NM_001171629.1 , NM_001171630.1 , NM_003376.5	n/a	n/a
VEGFA 3'-terminus	VEGFA	vascular endothelial growth factor A	7422	4331182	Hs03929054_s1	Applied Biosystems	exon 8 (around nt 3214 of NM_001025366, bp 1477 of 3'-UTR)	134	NM_001025366.2 , NM_001025367.2 , NM_001025368.2 , NM_001025369.2 , NM_001025370.2 , NM_001033756.2 , NM_001171622.1 , NM_001171623.1 , NM_001171624.1 , NM_001171625.1 , NM_001171626.1 , NM_001171627.1 , NM_001171628.1 , NM_001171629.1 , NM_001171630.1 , NM_003376.5	n/a	n/a
CHM	CHM	choroideremia (Rab escort protein 1)	1121	4351372	Hs01114163_m1	Applied Biosystems	exons 9-10 (around nt 1279 of NM_000390)	102	NM_000390	n/a	n/a
RNU6B	RNU6-2	RNA, U6 small nuclear 2	26826	4427975	001093	Applied Biosystems	n/a	n/a	NR_002752	n/a	CGCAAGGATGACACGCAAATTCGTGAAGCGTTCCATATTTTT
miR-20b	MIR20B	microRNA 20b	574032	4427975	001014	Applied Biosystems	hgc19:chrX:133303844-133303866	n/a	MIMAT0001413	hsa-miR-20b	CAAAGUGCUCAUAGUGCAGGUAG
miR-34a	MIR34A	microRNA 34a	407040	4427975	000426	Applied Biosystems	hgc19:chr1:9211748-9211769	n/a	MIMAT0000255	hsa-miR-34a	UGGCAGUGUCUUAGCUGGUUGU
miR-93	MIR93	microRNA 93	407050	4427975	001090	Applied Biosystems	n/a	n/a	MIMAT0000093	hsa-miR-93	CAAAGUGCUGUUCGUGCAGGUAG
miR-126	MIR126	microRNA 126	406913	4427975	002228	Applied Biosystems	hgc19:chr9:139565105-139565126	n/a	MIMAT0000445	hsa-miR-126	UCGUACCGUGAGUAAUAAUGCG
miR-205	MIR205	microRNA 205	40698	4427975	000509	Applied Biosystems	hgc19:chr1:209605511-209605532	n/a	MIMAT0000266	hsa-miR-205	UCCUUCAUUCCACCGGAGUCUG
miR-361-5p	MIR361	microRNA 361	494323	4427975	000554	Applied Biosystems	hgc19:chrX:85158646-85158667	n/a	MIMAT0000703	hsa-miR-361-5p	UUAUCAGAAUCUCCAGGGGUAC
